# Supplementary material for: Whole Blood Transcriptome Analysis Reveals Positive Effects of Dried Olive Pomace-Supplemented Diet on Inflammation and Cholesterol in Laying Hens
Source: Animals (Basel). 2019 Jul 7;9(7):427. doi: 10.3390/ani9070427 (PMC6680721; doi:10.3390/ani9070427)
Supplement: Supplementary file 1 [file animals-09-00427-s001.zip]

Archive with 1 entries (1 files):
- animals-522060-supplementary.xlsx
