# Supplementary material for: Whole Blood Transcriptome Analysis Reveals Positive Effects of Dried Olive Pomace-Supplemented Diet on Inflammation and Cholesterol in Laying Hens
Source: Animals (Basel). 2019 Jul 7;9(7):427. doi: 10.3390/ani9070427 (PMC6680721; doi:10.3390/ani9070427)
Supplement: Supplementary file 1 [file animals-09-00427-s001.zip › animals-522060-supplementary.xlsx]

## Sheet: Foglio1
Supplementary table 1. List of all differentially expressed gene following OP supplemented diet in laying hens. The list includes only genes with a FDR <0.05.
Gene name	logFC	FDR	Gene description
AAAS	-1.91155	0.00056323
AAK1	-0.585477	0.0224838
AAMP	-0.672074	0.044896	Angio associated migratory cell protein [Uniprot Acc. Q5ZLQ3];
AARS	-0.865872	0.0105461	Uncharacterized protein [Uniprot Acc. Q5ZKF3];
ABCB6	-1.60607	7.05405e-09
ABCD4	-0.526184	0.0293245	ATP binding cassette subfamily D member 4 [Uniprot Acc. F1N9P5];
ABCF3	-1.21616	0.00155676
ABHD11	-0.853504	0.00814549
ABHD17A	-1.71754	5.79212e-05
ACAD11	-1.06668	0.0215927	Acyl-CoA dehydrogenase family member 11 [Uniprot Acc. Q5ZHT1];
ACAP1L	-1.04217	0.0404636
ACBD4	-1.73295	0.000885233
ACKR1	-1.33231	1.64684e-06
ACOT11	-1.18757	0.040631	Acyl-CoA thioesterase 11 [Uniprot Acc. E1BZQ4];
ACOT7	-1.13655	0.00760119	Acyl-CoA thioesterase 7 [Uniprot Acc. F1NSJ2];
ACOT8	-1.01331	0.00039572
ACTC2L	-0.852388	0.00197587	Actin, cytoplasmic 2 [Uniprot Acc. Q5ZMQ2];
ACTG2	-1.20673	0.0196167	Actin, gamma-enteric smooth muscle [Uniprot Acc. P63270];
ACTN4	-1.09021	0.00245439	Alpha-actinin-4 [Uniprot Acc. Q90734];
ACYP1	-1.50111	0.00030963	Acylphosphatase-1 [Uniprot Acc. P07032];
ADAM33	-0.705435	0.0351529	A disintegrin and metalloprotease 13 [Uniprot Acc. A3EYJ5];
ADAR	-0.49476	0.0420645	RNA-specific Adenosine deaminase Transcript variant M [Uniprot Acc. A0A1D6Y7R2];
ADCY9	-0.901904	0.0005652	Adenylate cyclase type 9 [Uniprot Acc. F1NP57];
ADD2	-1.71081	1.57432e-12
ADIPOR1	-0.756737	0.026118	Adiponectin receptor 1 [Uniprot Acc. Q4PKP2]; Adiponectin receptor protein 1 [Uniprot Acc. F1NM81];
AEN	-1.72843	0.00291237	Uncharacterized protein [Uniprot Acc. A0A1L1RN59];
AGAP3	-2.03013	3.93361e-06
AGBL2	-1.29753	0.0372356
AGBL5	-1.11128	0.00316366
AGMAT	-0.548712	0.0448353	Agmatinase, mitochondrial [Uniprot Acc. Q90XD2];
AGPAT2	-0.706773	0.0211254
AHCYL1	-0.882205	0.00827326	Uncharacterized protein [Uniprot Acc. Q5F3Q3];
AIP	-1.07087	0.00062844	Aryl-hydrocarbon receptor-interacting protein [Uniprot Acc. Q7T048];
ALAD	-1.34516	0.0024864	Delta-aminolevulinic acid dehydratase [Uniprot Acc. F1NN49];
ALDH3A2	-0.532907	0.0427662	Aldehyde dehydrogenase [Uniprot Acc. Q5ZLE2];
ALDOC	-1.28075	0.000812842	Fructose-bisphosphate aldolase [Uniprot Acc. R4GM10];
ALG3	-1.4905	9.33508e-05
ALKBH4	-0.923169	0.0342047
AMDHD2	-0.797459	0.0359457	N-acetylglucosamine-6-phosphate deacetylase [Uniprot Acc. F1P5J8];
AMFR	-0.595322	0.0213104	Autocrine motility factor receptor [Uniprot Acc. F1NBB7];
AMH	-1.35577	0.000607665	Anti-Mullerian hormone [Uniprot Acc. Q788U7];
AMY1A	-1.64235	0.00378022
AN1ZNF5L	-1.08776	0.000555413	Uncharacterized protein [Uniprot Acc. E1C732];
ANAPC16	-0.947388	0.00188798	Anaphase promoting complex subunit 16 [Uniprot Acc. E1BVD8];
ANAPC2	-1.18936	0.00750855
ANK1	-0.779901	0.00260504
ANKRD9	-1.03582	0.00489376	Ankyrin repeat domain 9 [Uniprot Acc. R4GIF1];
ANKZF1	-1.5078	2.54752e-06
AP1B1	-0.811558	0.0090217	AP complex subunit beta [Uniprot Acc. A0A1D5PXH0];
AP2M1	-0.640399	0.0103078	AP-2 complex subunit mu [Uniprot Acc. Q5ZMP6];
AP3S2	-0.841155	0.0446333	Uncharacterized protein [Uniprot Acc. A0A1D5PGQ1];
AP5Z1	-0.700005	0.00454663
APBA3	-1.43958	0.000191954	Amyloid beta precursor protein binding family A member 3 [Uniprot Acc. F1N9C3];
APH1A	-1.01568	0.0171566	Aph-1 homolog A, gamma-secretase subunit [Uniprot Acc. A0A1L1RLV1];
APH1AL	-1.17234	0.00108134	Uncharacterized protein [Uniprot Acc. E1C2N9];
APRT	-0.724631	0.0355675	Uncharacterized protein [Uniprot Acc. A0A1D5NUK5];
ARF6	-0.818732	0.0242744	ADP-ribosylation factor 6 [Uniprot Acc. P26990];
ARFIP2	-1.00136	0.0011015
ARHGAP26	-0.750915	0.0132052	Rho GTPase-activating protein 26 [Uniprot Acc. Q5ZMW5];
ARHGAP30	-0.972882	0.0448385
ARHGAP35	-1.47879	0.00100516
ARHGAP45	-0.755966	0.00459657	Uncharacterized protein [Uniprot Acc. Q5F441];
ARHGEF10L	-1.0625	0.0468509
ARID3B	-0.63173	0.00826926	ARID3B [Uniprot Acc. E7EL51]; Uncharacterized protein [Uniprot Acc. F1NL47];
ARL10	-1.23764	0.0414516	Uncharacterized protein [Uniprot Acc. F1NST2];
ARL8A	-1.03518	0.00522003	ADP-ribosylation factor-like protein 8A [Uniprot Acc. Q5ZKQ8];
ARNT	-1.08025	0.00304303	Aryl hydrocarbon receptor nuclear translocator [Uniprot Acc. Q98SN3]; Uncharacterized protein [Uniprot Acc. A0A1D5PNZ0];
ARPC1B	-1.58615	1.54911e-05	Actin-related protein 2/3 complex subunit [Uniprot Acc. Q5ZI99];
ARPC4	-0.762178	0.00950496	Actin-related protein 2/3 complex subunit 4 [Uniprot Acc. F1P010];
ARRDC2	-1.34769	1.66875e-06
AS3MT	-1.2158	0.0235872	Arsenite methyltransferase [Uniprot Acc. F1NCJ8];
ASB6	-0.595787	0.011642	Uncharacterized protein [Uniprot Acc. Q5F3T8];
ASB8	-1.32587	5.69381e-06	Uncharacterized protein [Uniprot Acc. A0A1D5NZD2];
ASNA1	-1.17925	0.001712
ATF6	-0.663016	0.00299177	Activating transcription factor 6 [Uniprot Acc. A0A1D5NU01];
ATF7	-1.203	0.00201116
ATG101	-1.47303	4.42186e-05	Autophagy related 101 [Uniprot Acc. A0A1D5P5M1];
ATG9A	-1.33936	3.79389e-06	Autophagy-related protein 9 [Uniprot Acc. Q3T8Z6];
ATP13A1	-0.499374	0.0100208
ATP13A2	-0.943629	0.0273543	Uncharacterized protein [Uniprot Acc. Q5F3F1]; Cation-transporting ATPase [Uniprot Acc. A0A1D5PJ96];
ATP5D	-1.1556	0.000821018
ATP5E	-1.00645	0.00516587
ATP5F1B	-1.4337	0.000123084	ATP synthase subunit beta [Uniprot Acc. A0A1D5PU77]; ATP synthase subunit beta, mitochondrial [Uniprot Acc. Q5ZLC5];
ATP5J2	-0.801761	0.000271686	Uncharacterized protein [Uniprot Acc. A0A1D5P1J7];
ATP5L	-1.17049	0.000725526	Uncharacterized protein [Uniprot Acc. F1NIL3];
ATF2	-1.74722	0.0375539	Cyclic AMP-dependent transcription factor ATF-2 [Uniprot Acc. O93602];
ATP6V0D1	-0.662877	0.00875906	V-type proton ATPase subunit [Uniprot Acc. E1BVF8];
ATP6V0E2	-0.968072	0.00377416	V-type proton ATPase subunit [Uniprot Acc. F1P345];
ATP6V1AL	-1.15754	0.00536147	Uncharacterized protein [Uniprot Acc. H9KYP2];
ATPIF1	-0.641016	0.0496406
ATXN7L3	-1.32585	0.00198329
AUP1	-0.636048	0.0112793	AUP1, lipid droplet regulating VLDL assembly factor [Uniprot Acc. A0A1D5PL07];
AZIN2	-0.932592	0.00126382	Antizyme inhibitor 2 [Uniprot Acc. E1C5E7];
B2M	-0.447231	0.0297617	Beta-2-microglobulin [Uniprot Acc. Q6L753];
B4GALT1	-0.620543	0.0274567	Beta-1,4-galactosyltransferase 1 [Uniprot Acc. Q92074];
B4GALT2	-1.22418	0.00248754	Beta-1,4-galactosyltransferase [Uniprot Acc. Q92073];
B4GALT7	-1.08541	0.0326677	Beta-1,4-galactosyltransferase 7 [Uniprot Acc. Q2HPN7];
BABAM1	-1.32415	0.00956027
BAG4	-0.553296	0.021913
BAK1	-0.800761	0.0153057	BCL2 antagonist/killer 1 [Uniprot Acc. Q5F404];
BANF1	-0.840773	0.0450967	Barrier to autointegration factor 1 [Uniprot Acc. A0A1D5NXY4];
BAP1	-1.04986	2.22936e-05	Ubiquitin carboxyl-terminal hydrolase BAP1 [Uniprot Acc. Q5F3N6];
BATF	-1.35735	0.00210265
BAZ2A	-1.44714	0.000123084	Bromodomain adjacent to zinc finger domain 2A [Uniprot Acc. A0A1D5P2A4];
ATP5SL	-1.56181	0.00765687
BCL2L1	-1.26007	0.000227388	Bcl-2-like protein 1 [Uniprot Acc. Q07816];
BCL7B	-0.993193	0.00291237
BCORL1	-0.9428	0.0131994
BDH1A	-0.801374	0.00826926	Uncharacterized protein [Uniprot Acc. F1NHH9];
BF1	-0.984731	0.000518986	MHC class I alpha chain 1 [Uniprot Acc. A0ZXL5]; MHC class I antigen [Uniprot Acc. Q5PY04];
BCAP31	-1.56557	7.92366e-05	Uncharacterized protein [Uniprot Acc. A0A1D5NXR2];
BHLHE40	-1.05335	0.0442927	Uncharacterized protein [Uniprot Acc. A0A1D5PVD7];
BIN2	-1.33735	2.57774e-07	Bridging integrator 2 [Uniprot Acc. Q5ZKL7];
BLB1	-1.12086	0.00206839	Uncharacterized protein [Uniprot Acc. A0A1D5PLI8]; MHC class II beta chain 1 [Uniprot Acc. A5HUL2];
BF2	-1.54053	5.28352e-06	MHC class I alpha chain 2 [Uniprot Acc. Q95601];
BOK	-1.0671	2.30605e-05	Bcl-2-related ovarian killer protein [Uniprot Acc. Q9I8I2];
BMP8A	-1.5163	0.0109092	Uncharacterized protein [Uniprot Acc. A0A1D5P7I1];
BOP1	-1.11015	0.0280525
BRD2	-0.938974	0.00794777	Kinase [Uniprot Acc. Q90971]; Uncharacterized protein [Uniprot Acc. F1NS89];
BOLA3	-1.61878	0.00208075
BRPF1	-1.09303	0.000680385	Bromodomain and PHD finger containing 1 [Uniprot Acc. Q5F3S4];
BSG	-0.571105	0.00968786	Basigin [Uniprot Acc. P17790];
BTBD2	-1.16459	0.00252914
BTC	-0.942329	0.0309155	Betacellulin [Uniprot Acc. Q6B4U6];
BYSL	-0.744675	0.0356856	Bystin like [Uniprot Acc. F1NPV8];
C15orf39	-0.948459	0.000625383
C16orf96	-1.43348	0.00119053
C2	-1.19342	0.000644671
BRK1	-1.5277	0.00832567	BRICK1, SCAR/WAVE actin nucleating complex subunit [Uniprot Acc. A0A1D5PJU4];
C22H2ORF42	-1.11954	0.000340242	Uncharacterized protein [Uniprot Acc. E1BYM6];
C25H1ORF43	-1.06099	0.000886218
C2H1orf35	-1.37835	0.00536147
C3	-1.05628	0.0138495	Complement C3 [Uniprot Acc. Q90633];
C33H12orf10	-1.2827	0.0133924
C4	-1.10577	0.00862529	MHC-linked complement C4 [Uniprot Acc. Q076D6];
CABP2	-1.37374	0.00641572
CACTIN	-1.36332	4.42186e-05	Cactin, spliceosome C complex subunit [Uniprot Acc. A0A1D5P199];
CALR	-0.734254	0.0187942
CANT1	-1.05081	0.0390329	Uncharacterized protein [Uniprot Acc. Q5ZJN6];
CAPN1	-1.31329	0.000135647	Mu-calpain large subunit [Uniprot Acc. O42133];
C20orf27	-1.64968	0.00291237
CASC3	-1.06058	0.00711051
CASP1	-0.613422	0.0439096	Uncharacterized protein [Uniprot Acc. A0A1D5PMA6];
CAPN15	-1.50942	1.06015e-05
CBFA2T3	-1.28154	0.000108807	Protein CBFA2T3 [Uniprot Acc. Q5F3B1];
CBX5	-1.24782	0.000966759	Chromobox 5 [Uniprot Acc. A0A1D5NZ92];
CCDC12	-0.565136	0.0165193
CCDC124	-1.27142	0.000175532
CCDC61	-1.02051	0.0186556	Coiled-coil domain-containing protein 61 [Uniprot Acc. Q5ZJ07];
CCDC97	-1.43541	0.000509212
CCNI	-0.882505	0.00380135
CCT3	-1.05481	0.0112153
CD244	-1.03452	3.66807e-05	Uncharacterized protein [Uniprot Acc. A0A1L1RWW9];
CD63	-1.47964	2.34306e-06
CDC20	-0.720427	0.0411209	Cell division cycle 20 [Uniprot Acc. Q5ZI36];
CDC34	-0.663382	0.012608	Cell division cycle 34 [Uniprot Acc. F1NL19];
CDC37	-1.25447	0.000186924	Hsp90 co-chaperone Cdc37 [Uniprot Acc. O57476];
CDC42EP1	-1.15608	3.79389e-06
CDC42SE1	-1.49563	0.000123084	CDC42 small effector protein 1 [Uniprot Acc. Q5ZKB1];
CDIP1	-1.24991	0.00027966	Uncharacterized protein [Uniprot Acc. A0A1D5PGK0];
CDK10	-0.934883	0.0266669	Uncharacterized protein [Uniprot Acc. F1NCQ0];
CDK12	-0.599907	0.02445	Cyclin dependent kinase 12 [Uniprot Acc. A0A1D5P4E8];
CDK20	-1.43662	0.00121478
CBARP	-1.50192	0.00425383
CDK5	-1.31674	0.00167428	Cyclin-dependent kinase 5 [Uniprot Acc. B6E1W1];
CDK5R1	-1.40542	0.00367891	Cyclin dependent kinase 5 regulatory subunit 1 [Uniprot Acc. A0A1D5P2X9];
CDK5RAP3	-1.30383	0.00456351
CDK9	-0.790774	0.0128619	Cyclin-dependent kinase 9 [Uniprot Acc. Q5ZKN1];
CDKN1A	-1.43368	4.42186e-05	Cdk inhibitor CIP1 [Uniprot Acc. Q8AYE7];
CDK2AP2	-1.90991	0.00106053	Cyclin-dependent kinase 2-associated protein [Uniprot Acc. A0A1D5PZD8];
CEBPB	-1.18351	0.00976992	CCAAT/enhancer-binding protein beta [Uniprot Acc. Q05826];
CEBPD	-1.01403	0.0376061
CELF3	-1.43225	0.00276046
CEP131	-1.11485	0.0152026	Centrosomal protein 131 [Uniprot Acc. E1BTL1];
CEP68	-1.0471	0.0212873
CERS2	-1.0884	0.00147626
CFDP1	-0.911276	0.00277604	Craniofacial development protein 1 [Uniprot Acc. Q75QI0];
CHCHD10	-0.656375	0.0321766
CHMP2A	-0.499659	0.0108539	Charged multivesicular body protein 2a [Uniprot Acc. Q5ZHN1];
CHMP7	-0.590105	0.0298537	Charged multivesicular body protein 7 [Uniprot Acc. Q5ZJB7];
CHPF	-1.10565	0.0136004	Hexosyltransferase [Uniprot Acc. A0A1D5PYY1];
CDKN1B	-1.84078	0.0260258	Cyclin dependent kinase inhibitor 1B [Uniprot Acc. Q8JIV2];
CHST2	-1.05988	0.000398788
CHTF18	-0.93711	0.0394112	Uncharacterized protein [Uniprot Acc. A0A1D5NV95];
CHTOP	-0.48202	0.00199742
CHRD	-1.584	0.00325311
CHURC1	-1.59147	0.000767336	Protein Churchill [Uniprot Acc. Q9DFZ3];
CIB1	-1.05445	0.00104769	Uncharacterized protein [Uniprot Acc. F1P103];
CIAO1	-1.68272	0.000418055
CIC	-1.69313	0.00164507
CLAPS2	-0.905569	0.0264863
CLCN7	-0.730767	0.0357085	Chloride channel protein [Uniprot Acc. Q5ZL60];
CLIC2	-0.920051	0.00491595	Chloride intracellular channel protein [Uniprot Acc. Q5ZKI1];
CLK2	-0.424433	0.0349896	CDC like kinase 2 [Uniprot Acc. Q5ZJ82];
CLK3	-0.544084	0.0266069	Uncharacterized protein [Uniprot Acc. F1NLR7];
CISH	-1.64409	0.0437162	Cytokine-inducible SH2-containing protein [Uniprot Acc. Q9PW70];
CLTB	-0.772714	0.00750855	Clathrin light chain [Uniprot Acc. A0A1D5PJ40];
CNN2	-0.984312	0.00479927	Calponin [Uniprot Acc. Q5ZKU6];
CNNM2	-0.545656	0.0318084	Cyclin and CBS domain divalent metal cation transport mediator 2 [Uniprot Acc. A0A1D5PGN0];
CNNM4	-0.844418	0.0332781
CNOT9	-0.511731	0.0246251	Uncharacterized protein [Uniprot Acc. A0A1D5PVC4];
CNPPD1	-1.05478	0.000744368	Protein CNPPD1 [Uniprot Acc. F1NVP1];
CLP1	-1.64416	0.000623886	Polyribonucleotide 5'-hydroxyl-kinase Clp1 [Uniprot Acc. Q5ZJL4];
CNPY3	-0.949063	0.000607665	Canopy FGF signaling regulator 3 [Uniprot Acc. A0A1D5P908];
CNPY2	-1.57613	0.000596151
COL7A1	-1.07146	0.0345289
COMMD4	-1.49252	0.00555122	Uncharacterized protein [Uniprot Acc. F1NNT4];
COPS7A	-0.54399	0.0351724	COP9 signalosome subunit 7A [Uniprot Acc. Q5ZJA1];
COPZ1	-0.812643	0.00750806
COG8	-1.69369	2.48158e-05
COQ10A	-1.55709	0.000247079
CORO7	-1.36722	0.00441235	Coronin [Uniprot Acc. Q5ZLL2];
COX14	-1.43238	0.0130174	Uncharacterized protein [Uniprot Acc. A0A1D5PWQ1];
COX17	-0.468945	0.0457654	Uncharacterized protein [Uniprot Acc. F1NPL9];
CPD	-0.557523	0.0471068
COQ4	-1.57166	0.000628753
CPSF7	-0.897081	0.0141895
CREB3	-0.943357	0.001712	cAMP responsive element binding protein 3 [Uniprot Acc. F1P542];
CPN2	-1.89863	0.000123084
CRP	-1.5215	0.00320308	Pentaxin [Uniprot Acc. Q2EJU6];
CS	-1.44157	0.00087978	Citrate synthase [Uniprot Acc. A0A1D5PLS2];
CSK	-0.832457	0.00137982	Tyrosine-protein kinase CSK [Uniprot Acc. P41239];
CSNK1G2	-0.835199	0.0203933
CSRP1	-0.893814	0.0172496	Cysteine and glycine-rich protein 1 [Uniprot Acc. P67966];
CSTF2	-0.804413	0.0134441	Uncharacterized protein [Uniprot Acc. Q5ZLS0];
CRYBB3	-1.70813	0.000108807	Beta-crystallin B3 [Uniprot Acc. P55165];
CTDSP1	-1.10231	0.00296128
CTNND1	-0.752139	0.00816207
CTSA	-1.02722	0.00334107	Carboxypeptidase [Uniprot Acc. A0A1D5PV01];
CTSB	-0.667922	0.0353856	Cathepsin B [Uniprot Acc. A0A1D5PUR5];
CTSH	-0.873003	0.0288369	Cathepsin H [Uniprot Acc. F5CE71];
CTDNEP1	-1.92695	0.000145745
CTSS	-1.02552	0.00323434	Uncharacterized protein [Uniprot Acc. Q5ZMR6];
CUEDC1	-0.683125	0.0172496
CTSK	-1.81799	8.63463e-05	Cathepsin K [Uniprot Acc. A0A1D5P0X4];
CXCR1	-1.98029	0.0179374	Putative C-X-C chemokine receptor type 1, CXCR1 [Uniprot Acc. Q334G8];
CYB561A3	-1.70499	9.69649e-08	Uncharacterized protein [Uniprot Acc. A0A1L1RJW6];
CYTH1	-1.10195	0.000153785	Cytohesin 1 [Uniprot Acc. Q5ZM97];
CYBA	-1.7644	1.1416e-06	Cytochrome b-245 light chain [Uniprot Acc. Q5ZKT0];
DAGLA	-0.440859	0.0243635	Diacylglycerol lipase alpha [Uniprot Acc. A0A1D5PAF7];
DALRD3	-0.725985	0.00127106
DAPK3	-1.04561	0.0164325	Uncharacterized protein [Uniprot Acc. A0A1D5PRN8];
DAZAP2	-1.05868	0.0202509
DBF4B	-0.839301	0.00203267
DAG1	-1.75401	0.000247079	Dystroglycan [Uniprot Acc. A4VAR9];
DCPS	-0.80686	0.00832858
DCTN1	-1.27528	9.88683e-05	Dynactin subunit 1 [Uniprot Acc. P35458];
DBNDD1	-1.59378	0.00444572	Dysbindin domain containing 1 [Uniprot Acc. F1NLB7];
DCTN6	-1.13513	7.80237e-06	Uncharacterized protein [Uniprot Acc. F1NAP2];
DDB1	-0.79688	0.00323434	DNA damage-binding protein 1 [Uniprot Acc. Q805F9];
DDHD2	-1.0757	0.0125072
DCTN2	-1.74044	8.79999e-07
DDIT4	-1.3777	0.00367831
DDX23	-1.34904	0.000339467
DDX41	-0.861291	0.00536147
DDX54	-1.19698	8.03139e-06	ATP-dependent RNA helicase [Uniprot Acc. F1NTK9];
DECR2	-0.673949	0.0182697	2,4-dienoyl-CoA reductase 2 [Uniprot Acc. F1NG68];
DEDD	-0.779983	0.00168632
DEF6	-0.759832	0.00675969	DEF6, guanine nucleotide exchange factor [Uniprot Acc. F1NH72];
DDIT3	-1.59416	0.00161773	C/EBP-like protein [Uniprot Acc. A0A0A7U2X8];
DGCR6L	-0.581775	0.00144524
DGKA	-1.16073	0.0353386
DGKK	-0.870043	0.0265503
DHX30	-0.907848	0.00253325	ATP-dependent RNA helicase DHX30 [Uniprot Acc. Q5ZI74];
DHX34	-1.48487	4.42186e-05
DHX38	-0.524804	0.014867	DEAH-box helicase 38 [Uniprot Acc. Q5ZLE8];
DHX58	-1.1914	0.00394665	LGP2 [Uniprot Acc. G0YYQ5];
DIS3L2	-0.708471	0.010717
DLGAP4	-0.749256	0.0284152	DLG associated protein 4 [Uniprot Acc. A0A1D5NXY7];
DMTN	-1.41188	1.655e-05
DNAH17	-0.970098	0.0191759
DNAI2	-1.15975	0.00930719	Uncharacterized protein [Uniprot Acc. F1NQ70];
DNAJB12	-0.618361	0.0203933	Uncharacterized protein [Uniprot Acc. Q5F3M7];
DEF8	-1.56611	0.000252839
DNAJB2	-1.5369	0.000390844
DNASE1L3	-0.745671	0.0358194	Deoxyribonuclease [Uniprot Acc. Q3Y8N1];
DNAJC5G	-1.83951	0.000502225	Uncharacterized protein [Uniprot Acc. A0A1D5PDG2];
DNM2L	-1.13428	0.0026972
DND1	-1.86676	6.57667e-06
DNTTIP1	-1.21086	0.00361492
DNPEP	-2.01901	6.89702e-10	Uncharacterized protein [Uniprot Acc. Q5ZJ47];
DOK1	-1.10049	0.00757015	Docking protein 1 [Uniprot Acc. A0A1D5PZ39];
DOK2	-1.43899	7.53813e-07
DOK3	-1.10173	0.00869134	Docking protein 3 [Uniprot Acc. A3R064];
DPM2	-0.687672	0.029316	Dolichol phosphate-mannose biosynthesis regulatory protein [Uniprot Acc. Q5ZK98];
DOHH	-2.08482	0.000123084	Deoxyhypusine hydroxylase [Uniprot Acc. Q5ZIP3];
DSN1	-0.656593	0.0499587	Dsn1 protein [Uniprot Acc. Q1T768];
DTX2	-1.05709	0.000458937	Deltex E3 ubiquitin ligase 2 [Uniprot Acc. E1BWT2];
DTX4	-1.27325	0.0201675	Deltex E3 ubiquitin ligase 4 [Uniprot Acc. F1NLX9];
DVL3	-0.516735	0.0293405	Dishevelled segment polarity protein 3 [Uniprot Acc. A0A1D5NXB2];
E2F1	-1.42226	0.000518986	Transcription factor E2F1 [Uniprot Acc. Q90977];
E2F4	-0.555714	0.0294509	E2F transcription factor 4 [Uniprot Acc. Q5ZJU1];
ECH1	-1.40114	0.0021243	Enoyl-CoA hydratase 1 [Uniprot Acc. A0A1D5PDA1];
ECHS1	-1.41663	0.000311923	Uncharacterized protein [Uniprot Acc. F1NR44];
ECI1	-0.938692	0.00936761
ECM1	-1.22958	0.00927662
DQX1	-1.61216	0.000200049
EEF1D	-0.479822	0.00331699
EEF2	-0.801439	0.00870094	Elongation factor 2 [Uniprot Acc. Q90705];
EFTUD2	-0.777908	0.0345826	116 kDa U5 small nuclear ribonucleoprotein component [Uniprot Acc. Q5F3X4];
EHBP1L1	-0.828247	0.00936761
EIF2B4	-1.02412	0.000438879
EIF3G	-1.29833	7.80593e-05
EIF3L	-0.424372	0.0292401	Eukaryotic translation initiation factor 3 subunit L [Uniprot Acc. Q5F428];
ECSIT	-1.79626	0.000629822
EIF4G1	-0.684556	0.0249699	Eukaryotic translation initiation factor 4 gamma 1 [Uniprot Acc. A0A1D5PPZ0];
ELL	-0.484721	0.029084	Elongation factor for RNA polymerase II [Uniprot Acc. Q5ZLS5];
ELMOD3	-1.0687	0.00540647
ELOF1	-1.23677	0.0261186
EIF4B	-1.54838	4.42186e-05
ENTPD7	-0.868358	0.0142863
ENTPD8L	-0.727996	0.0292764	Uncharacterized protein [Uniprot Acc. F1NV60];
EPB41	-0.504062	0.0481361	Erythroid protein 4.1 [Uniprot Acc. R4GHW9];
ENTHD2	-1.61099	3.40994e-07	TEPSIN, adaptor related protein complex 4 accessory protein [Uniprot Acc. A0A1L1RTK4];
EPN3	-1.6551	4.56859e-05
ERN2	-0.995584	0.0367392
ESAM	-1.24715	2.18424e-07
ESPL1	-1.40543	0.00337662
ERLIN1	-1.7384	0.0433418	Uncharacterized protein [Uniprot Acc. F1NJ94];
ESPN	-1.51993	0.000320443
ETV3	-0.837873	0.0179661	ETS variant 3 [Uniprot Acc. H9KYV9];
ESYT1	-1.63991	6.38328e-05
EVA1B	-1.10304	0.00596546	Eva-1 homolog B [Uniprot Acc. H9L2U6];
EXOSC1	-1.05471	0.00378123
EXTL3	-0.802057	0.0122437	Exostosin like glycosyltransferase 3 [Uniprot Acc. F1NGB8];
EZH1	-0.489673	0.0436738	Enhancer of zeste 1 polycomb repressive complex 2 subunit [Uniprot Acc. F1NBM3];
FAAH2	-1.18876	0.00288341
FAAP100	-1.49881	0.00180863	Homolog of human FancA associated protein of 100 kDa [Uniprot Acc. A5A748]; Uncharacterized protein [Uniprot Acc. A0A1D5PZM8];
ETV5	-1.52377	0.00496987	Uncharacterized protein [Uniprot Acc. F1NEG9];
FAM117A	-0.770883	0.0242446
FAM134A	-0.743998	0.0252104
FAHD2AL	-1.62888	3.93361e-06
FAM160B2	-1.49954	0.00106109
FAM167B	-1.32891	0.00459657
FAM193B	-0.837487	0.0197889
FAM214B	-0.982652	0.00120856	Uncharacterized protein [Uniprot Acc. E1BRK3];
FAM63A	-1.2403	0.00113496	MINDY lysine 48 deubiquitinase 1 [Uniprot Acc. R4GKV3];
FAM65A	-1.33209	0.000744368	RHO family interacting cell polarization regulator 1 [Uniprot Acc. A0A1D5PIK5];
FAM78B	-0.562537	0.0228698
FARSA	-0.812802	0.0489931	Phenylalanine--tRNA ligase alpha subunit [Uniprot Acc. Q5ZJQ2];
FAM160A2	-1.79565	0.000308195
FASTK	-1.55711	0.000357353
FBF1	-0.809658	0.0399758	Fas-binding factor 1 homolog [Uniprot Acc. Q5ZIB2];
FBXL12	-0.709715	0.0463252
FBXL20	-0.853561	0.000743138
FBXO42	-0.854883	0.0043864
FAU	-1.55617	5.73374e-06
FBXW8	-0.667334	0.0319479	F-box and WD repeat domain containing 8 [Uniprot Acc. F1NDZ6];
FBXO46	-1.75662	0.00012658
FCER1G	-0.892146	0.0386683	Fc epsilon receptor 1 gamma chain [Uniprot Acc. A0PFW5];
FBXW9	-1.6923	0.000244075
FDFT1	-2.07107	0.000454021	Farnesyl-diphosphate farnesyltransferase 1
FES	-1.03279	0.0260021	Tyrosine-protein kinase [Uniprot Acc. F1NXT2];
FDPS	-1.9862	0.0216601	Farnesyl pyrophosphate synthase [Uniprot Acc. R4GMB6];
FHL3	-0.687742	0.00817133	Four and a half LIM domains 3 [Uniprot Acc. A0A1D5P5R5];
FHOD1	-1.13373	6.01188e-05	Uncharacterized protein [Uniprot Acc. Q5ZLQ1];
FKBP8	-1.14206	0.000885927	Peptidylprolyl isomerase [Uniprot Acc. E1C6R4];
FLII	-0.904789	0.000454021	Uncharacterized protein [Uniprot Acc. Q5ZLR0];
FGFR4	-1.52441	0.00182723	Fibroblast growth factor receptor [Uniprot Acc. F1NCL8];
FLOT2	-1.10888	0.000532018	Flotillin 2 [Uniprot Acc. Q5ZHQ3];
FMNL1	-0.918693	0.0226799
FNBP4	-0.974259	0.00100516
FNTB	-1.45843	0.00165217
FOLR1	-1.35824	0.0179824	Erythroid-specific folate receptor [Uniprot Acc. Q9PW81]; Uncharacterized protein [Uniprot Acc. F1N9X0];
FOXRED1	-1.43856	0.00445324	FAD dependent oxidoreductase domain containing 1 [Uniprot Acc. A0A1L1RS21];
FRMD6	-0.921865	0.00389317	FERM domain containing 6 [Uniprot Acc. E1C3P9];
FRS3	-0.922343	0.00252492
FTH1	-0.764188	0.00684782	Ferritin heavy chain [Uniprot Acc. P08267];
FUK	-1.06712	0.000746108
FUNDC2	-0.457438	0.0377166	FUN14 domain containing 2 [Uniprot Acc. A0A1D5PY21];
FURIN	-1.41418	0.000269856	Trans Golgi network protease furin [Uniprot Acc. Q91000];
FUS	-1.37787	0.000862039	FUS/TLS [Uniprot Acc. Q6J4Y8];
FXYD6	-1.11414	1.23979e-07	FXYD domain-containing ion transport regulator [Uniprot Acc. Q5ZM59];
GAAGSD	-1.27991	0.000438879	Uncharacterized protein [Uniprot Acc. A0A1D5P2Y5];
GABPB2	-1.30844	0.00300346	GA binding protein transcription factor subunit beta 2 [Uniprot Acc. R4GKV8];
GADD45A	-1.25901	0.025206	Growth arrest and DNA damage inducible alpha [Uniprot Acc. Q2HZD6];
GADD45B	-1.15987	0.0196536	Growth arrest and DNA damage inducible beta [Uniprot Acc. A0A1D5NXN3];
GAS8	-0.511346	0.00496218
GATAD2B	-1.41404	0.00265727
GBA2	-1.08211	0.00952834	Non-lysosomal glucosylceramidase [Uniprot Acc. F1NYQ3];
GBP	-1.13775	0.0189922	Guanylate binding protein [Uniprot Acc. Q90892];
GBP1	-0.671126	0.0104825	Uncharacterized protein [Uniprot Acc. F1N9J3];
GBP4L	-1.4682	0.000299874	Uncharacterized protein [Uniprot Acc. A0A1D5PCB5];
GCAT	-1.16208	0.00335938	Glycine C-acetyltransferase [Uniprot Acc. F1NBE3];
GCC1	-0.909108	0.0299901
FLOT1	-2.02286	2.20357e-06
GFOD2	-0.780292	0.0351529	Glucose-fructose oxidoreductase domain containing 2 [Uniprot Acc. Q5F3A0];
GGA1	-0.707856	0.0149895	Golgi associated, gamma adaptin ear containing, ARF binding protein 1 [Uniprot Acc. A0A1D5PRZ0];
GGCX	-1.30847	0.0375044
GIMAP1	-0.80407	0.0250446
GIMAP5	-0.518899	0.0100409	Uncharacterized protein [Uniprot Acc. A0A1D5PDA8];
GINS4	-0.678076	0.0390329
GIPC1	-1.35956	0.00589413
GJA4	-0.981331	0.000353202	Gap junction protein [Uniprot Acc. F1NJ17];
GLTSCR2	-1.1546	0.00299083	Ribosome biogenesis protein NOP53 [Uniprot Acc. A0A1D5PV90];
GLYATL3W	-1.24499	0.0187942
GLYCTK	-0.740426	0.0333199	Glycerate kinase [Uniprot Acc. F1P318];
GMCL1	-1.09668	0.0018615
GMEB2	-1.24695	0.000917233
GMPPA	-1.11383	0.000103629	Uncharacterized protein [Uniprot Acc. F1NYN9];
GMPPB	-1.14668	0.0250926	Uncharacterized protein [Uniprot Acc. F1P574];
GNAI2	-0.745187	0.0157692	Guanine nucleotide-binding protein G(i) subunit alpha-2 [Uniprot Acc. P50147];
GNG2	-0.979954	0.00141856	Guanine nucleotide-binding protein subunit gamma [Uniprot Acc. Q5ZJ03];
GNG7	-1.28371	0.000506493	Guanine nucleotide-binding protein subunit gamma [Uniprot Acc. A0A1D5PSW3];
GNLY	-1.03639	0.0222476	NK-lysin [Uniprot Acc. Q2I811];
GCDH	-1.58424	0.000732192
GOT2	-0.692065	0.0294509	Aspartate aminotransferase, mitochondrial [Uniprot Acc. P00508];
GPATCH4	-1.21157	0.000523613
GPN2	-0.758375	0.017467	GPN-loop GTPase 2 [Uniprot Acc. R4GIA2];
GPR62	-1.29346	0.0184757	Uncharacterized protein [Uniprot Acc. A0A1D5PVK2];
GNMT	-2.0496	0.000197057	Glycine N-methyltransferase [Uniprot Acc. A0A1D5P8W3];
GPX3	-1.02242	0.0291864
GPX1	-1.82958	2.47108e-05
GRASP	-1.36135	0.00150213
GPX4	-1.54296	0.00197621	Glutathione peroxidase [Uniprot Acc. Q8QG67];
GRK2	-0.7777	0.0247609	G protein-coupled receptor kinase [Uniprot Acc. Q5ZJB8];
GSDMA	-1.11147	0.000941332
GSE1	-1.3555	0.000725526
GSL	-1.13402	0.000268776	Glutamine synthetase [Uniprot Acc. F1P0D2];
GSR	-0.700606	0.0390329	Glutathione reductase [Uniprot Acc. A0A1D5P338];
GSS	-1.18163	9.57794e-05	Glutathione synthetase [Uniprot Acc. F1NLE4];
GST2L	-1.30679	7.19188e-05
GSTM2	-1.42872	0.00885862	Glutathione S-transferase 2 [Uniprot Acc. P20136];
GTF3C2	-1.40976	0.000123084
GTSF1L	-1.12593	0.00150147
H1F0	-1.34504	2.38332e-05	Histone H5 [Uniprot Acc. P02259];
H1FX	-1.23647	0.00223303
H2A2BL	-1.33287	0.00275142	Histone H2A [Uniprot Acc. R4GJP9];
GRIPAP1	-1.51917	2.54752e-06
HAGHL	-0.874741	0.00221891	Hydroxyacylglutathione hydrolase-like protein [Uniprot Acc. Q5ZLY2];
HARS	-0.994052	2.18424e-07	Uncharacterized protein [Uniprot Acc. Q5ZK86];
H2AFV	-1.57439	0.00017489	Histone H2A.V [Uniprot Acc. P02272];
HAX1	-2.37562	2.68724e-07
HBBA	-1.27807	2.13895e-06	Hemoglobin subunit beta [Uniprot Acc. P02112];
HBBR	-1.48625	0.00289977	Hemoglobin subunit rho [Uniprot Acc. P02127];
HBA1	-1.54932	1.04209e-07	Hemoglobin subunit alpha-A [Uniprot Acc. P01994];
HBEGF	-0.794019	0.0086216	Proheparin-binding EGF-like growth factor [Uniprot Acc. Q9W7C5];
HBM	-1.4423	1.09526e-05	Hemoglobin subunit alpha-D [Uniprot Acc. P02001];
HBE	-1.65895	3.12221e-05	Hemoglobin subunit epsilon [Uniprot Acc. P02128];
HCLS1	-0.546726	0.0473362	Uncharacterized protein [Uniprot Acc. Q5ZMV0];
HDAC7	-1.22628	0.00332865	Histone deacetylase [Uniprot Acc. Q5F432];
HDGF	-1.09032	0.000158418	Heparin binding growth factor [Uniprot Acc. A0A1D5PAE4];
HDHD3	-1.28334	0.0010771
HECTD3L	-1.36318	0.00270475
HEMGN	-1.03826	0.0141895	Uncharacterized protein [Uniprot Acc. A0A1L1RNS7];
HEP21	-1.0209	0.0462305	Hep21 protein [Uniprot Acc. Q8AV77];
HES1	-1.01458	0.040007
HEXIM1	-1.3733	0.000523613
HGS	-0.974132	0.000123084	Hepatocyte growth factor-regulated tyrosine kinase substrate [Uniprot Acc. E1C396];
HH3L	-1.3971	0.0164196
HBZ	-1.66889	0.00221891	Hemoglobin subunit pi [Uniprot Acc. P02007];
HINFP	-1.05766	0.00148647
HIP1	-0.926362	0.00316136
HIPK2	-0.711224	0.00536931
HIGD2A	-1.67693	0.00441235	Uncharacterized protein [Uniprot Acc. F1NUW0];
HK3	-1.017	0.0395364
HM13	-0.619588	0.00119053	Histocompatibility minor 13 [Uniprot Acc. F1NXN9];
HK2	-1.71572	1.09526e-05	Hexokinase2 [Uniprot Acc. Q8AYP7];
HNRNPA1	-0.953516	0.00467722	Uncharacterized protein [Uniprot Acc. Q5ZLB3];
HMCES	-1.63705	1.54911e-05	Embryonic stem cell-specific 5-hydroxymethylcytosine-binding protein [Uniprot Acc. Q5ZJT1];
HPD	-0.88009	0.0134214	4-hydroxyphenylpyruvate dioxygenase [Uniprot Acc. F1NVJ0];
HPS6	-0.956272	0.00291237	HPS6, biogenesis of lysosomal organelles complex 2 subunit 3 [Uniprot Acc. E1C2Y8];
HPSE	-0.713669	0.00130433	Heparanase [Uniprot Acc. Q90YK5];
HRAS	-0.526352	0.0164196	V-Ha-ras Harvey rat sarcoma viral oncogene-like protein [Uniprot Acc. F5ANT1]; GTPase HRas [Uniprot Acc. P08642];
HMGCR	-1.5934	0.00288843
HMGCS1	-1.54334	0.0215377	Hydroxymethylglutaryl-CoA synthase, cytoplasmic [Uniprot Acc. P23228]; 3-hydroxy-3-methylglutaryl coenzyme A synthase [Uniprot Acc. A0A1D5P9U3];
HNRNPUL2	-1.79936	2.61168e-07
HYPK	-0.587967	0.0315213	Uncharacterized protein [Uniprot Acc. E1BWS9];
IDH3B	-0.942493	0.00216093	Isocitrate dehydrogenase (NAD) subunit, mitochondrial [Uniprot Acc. Q5ZKN9];
HSPBP1	-1.59218	0.00300472
IFI30	-1.42809	0.000187322
IFITM3	-0.780816	0.0330791
IGBP1L	-1.17857	0.00298313
IGHMBP2	-0.623061	0.030304	Uncharacterized protein [Uniprot Acc. E1BY42];
HTATIP2	-1.70744	3.40994e-07	Uncharacterized protein [Uniprot Acc. A0A1L1RLC7];
IK	-0.520805	0.0351918	Uncharacterized protein [Uniprot Acc. Q5ZHM2];
IKZF4	-1.44224	0.0121864
HTRA2	-1.78388	1.77381e-05
IL2RG	-1.17376	7.17519e-05	Putative common cytokine receptor gamma chain a [Uniprot Acc. Q8AUP2]; Putative common cytokine receptor gamma chain b [Uniprot Acc. Q8AV07];
ILF2	-1.03498	0.000408272	Interleukin enhancer binding factor 2 [Uniprot Acc. A0A1L1RNK6];
ILF3	-1.21927	0.000843394	Interleukin enhancer binding factor 3-like protein [Uniprot Acc. I3VQH4];
ILK	-0.988221	8.51336e-05	Integrin-linked kinase [Uniprot Acc. Q9DF58];
IMP4	-1.49688	0.000358807	Uncharacterized protein [Uniprot Acc. R4GJA5];
IFI27L2	-1.73374	3.40994e-07	Putative ISG12(1) protein [Uniprot Acc. Q6IEC6]; Uncharacterized protein [Uniprot Acc. F1NUP8];
INTS3	-1.25837	1.66875e-06
IP6K1	-0.851756	0.0109092
IGSF9	-1.50351	0.000230016
IL10RA	-1.72446	0.0308644	Interleukin 10 receptor 1 [Uniprot Acc. Q2UXN0];
IRF2BP2	-0.673182	0.0153597
IRF7	-1.04187	0.001712	Interferon regulatory factor 3 [Uniprot Acc. Q90643];
IRF9	-1.45881	0.000544865	Interferon regulatory factor 10 [Uniprot Acc. Q90WI0];
ITGA2B	-1.49948	0.00247251
ITGB3	-0.946501	0.0016704	Integrin beta [Uniprot Acc. Q92071];
ITPKB	-0.799959	0.0104598
JMJD8	-1.3275	0.00201773
IL15	-1.52752	0.0476313	Interleukin [Uniprot Acc. Q9W756];
INO80B	-1.75377	0.00241062	Uncharacterized protein [Uniprot Acc. A0A1D5NXA7];
JUP	-1.03445	0.0369623	Junction plakoglobin [Uniprot Acc. E1C1V3];
KANSL1	-1.26744	0.000692042	KAT8 regulatory NSL complex subunit 1 [Uniprot Acc. R4GKH6];
IPO13	-1.60276	0.000725526	Importin-13 [Uniprot Acc. Q5ZIC8];
KANSL3	-1.0419	0.000774417
IPO4	-1.60152	0.00693792	Uncharacterized protein [Uniprot Acc. A0A1D5P9D4];
KAT5	-0.852575	0.00406807	Histone acetyltransferase [Uniprot Acc. A0A1D5NYS8];
KDM2A	-0.7373	0.00846918
KDM5B	-0.753998	0.00339458	Lysine-specific demethylase 5B [Uniprot Acc. Q5F3R2];
JAK1	-1.73963	0.043485	Tyrosine-protein kinase [Uniprot Acc. Q9PWM9];
KIAA0100	-1.28921	0.000179422
JTB	-2.25914	8.79999e-07
KIFC1	-1.22668	0.00244023	Kinesin-like protein [Uniprot Acc. A1KXL9];
KLF11	-0.953777	0.0131652	Uncharacterized protein [Uniprot Acc. Q5ZJT5];
KLF2	-1.43884	0.00864635	Kruppel-like factor 2 [Uniprot Acc. E1C442];
KLF-4	-0.789396	0.00780227
KLHL12	-0.796942	0.0319479	Kelch like family member 12 [Uniprot Acc. F1NLC2];
KLHL18	-0.979317	0.0202509
KMT2D	-1.47682	3.66757e-05
KMT5C	-1.24575	0.0264706
KPTN	-1.23383	0.0184007	KICSTOR complex protein kaptin [Uniprot Acc. A0A1D5PJB7];
LAMTOR1	-1.25379	0.000725526
JUND	-2.1852	3.05763e-06	Transcription factor jun-D [Uniprot Acc. A0A1D5PZE6];
LAMTOR5	-1.03026	0.000272972	Uncharacterized protein [Uniprot Acc. F1NRX4];
LARP1	-0.699385	0.00204267	La ribonucleoprotein domain family member 1 [Uniprot Acc. A0A1D5PFY6];
LASP1	-0.673071	0.0264804	LIM and SH3 protein 1 [Uniprot Acc. D2Z1L9];
LAT2	-0.774547	0.00711051	Linker for activation of T-cells family member 2 [Uniprot Acc. Q5S7W5];
LBP	-1.19137	0.00291237	Uncharacterized protein [Uniprot Acc. F1NXX9];
LCAT	-1.21376	0.0472549	Phosphatidylcholine-sterol acyltransferase [Uniprot Acc. P53760];
LCK	-0.957192	0.0372356	Tyrosine-protein kinase [Uniprot Acc. F1NP54];
LENG8	-1.40451	0.00121478
LGR6	-1.22937	0.00633735
LHX4-AS1	-0.766578	0.0297261	Uncharacterized protein [Uniprot Acc. E1C483];
LIMD2	-0.665495	0.0161674	LIM domain containing 2 [Uniprot Acc. E1C059];
KANSL2	-1.70059	3.0711e-05
LMAN2	-0.700035	0.0123552	Lectin, mannose binding 2 [Uniprot Acc. A0A1D5PW25];
LMF2	-1.3679	0.000379053	Lipase maturation factor 2 [Uniprot Acc. Q5ZKZ9];
LOC100857358	-1.22051	0.00320279
KAT2A	-1.56701	0.000607665	Histone acetyltransferase [Uniprot Acc. F1NSS9];
KEAP1	-2.14505	5.73374e-06
LOC100857706	-0.793328	0.0206192
LOC100857883	-0.99393	0.040354
LOC100857928	-0.977189	0.00479485
LOC100857932	-0.888707	0.0196678
LOC100858152	-0.899648	0.0142777
KIAA1324	-1.6092	0.00300197
LOC100858962	-0.829783	0.0243055
LAMTOR2	-1.77187	0.000450419	Late endosomal/lysosomal adaptor, MAPK and MTOR activator 2 [Uniprot Acc. A0A1D5PYY2];
LOC100859276	-1.19522	0.0353927
LOC100859454	-1.16894	0.0129395
LOC101747338	-0.825054	0.0189512
LOC101747644	-1.19362	0.0309155
LOC101747821	-1.03033	0.00456351
LOC101747877	-0.994072	0.0323961
LLGL1	-1.71727	8.05547e-05	LLGL1, scribble cell polarity complex component [Uniprot Acc. F1NHH2];
LOC100857467	-1.89985	1.04209e-07
LOC100857622	-1.82747	0.000393339
LOC101748312	-1.49791	0.000501783
LOC101748353	-1.22473	2.48158e-05
LOC100858796	-1.68332	4.22753e-10
LOC101748987	-1.31878	0.0222688
LOC101749138	-1.38398	2.04825e-06
LOC101749377	-1.04736	0.00107278
LOC100859273	-1.75162	1.04209e-07
LOC101749950	-1.39243	0.00591623
LOC101748017	-1.58783	4.57868e-05
LOC101750889	-1.0199	0.000280113
LOC101748080	-1.50744	0.000493969
LOC101751456	-1.24007	0.0486656
LOC101748203	-1.6993	2.67461e-05
LOC107049046	-0.717073	0.0100626	Uncharacterized protein [Uniprot Acc. A0A1D5PR40];
LOC107049124	-0.88983	0.0293405
LOC101748569	-1.58678	0.00062895
LOC107049468	-1.02983	0.0442859
LOC107049475	-0.744428	0.0298537
LOC107049542	-1.15395	0.00495667
LOC107049543	-0.644788	0.0277035
LOC107049545	-1.47764	0.00233649
LOC107049569	-1.3159	0.0330234
LOC101749773	-1.59203	0.00101836
LOC101750560	-1.62518	0.000110867
LOC107050028	-1.12248	0.00832858
LOC101751286	-1.52576	0.00890442
LOC107050103	-1.03047	0.00365023
LOC107050176	-1.06073	0.0127638
LOC107050177	-1.04325	0.00471779
LOC101751687	-1.66654	0.00209376
LOC107050286	-1.10845	0.00578181
LOC107049166	-1.5262	0.000152833
LOC107050363	-1.3105	0.0100551
LOC107050371	-1.30059	0.000939108
LOC107050443	-1.09972	0.00190471
LOC107050599	-1.11283	0.0305599
LOC107050614	-1.3595	0.000435137
LOC107049719	-2.05191	4.89989e-05
LOC107049885	-1.64501	0.000217615
LOC107050083	-1.61181	0.000193303	Uncharacterized protein [Uniprot Acc. A0A1D5P1U3];
LOC107050724	-1.2092	0.0179205
LOC107050762	-1.17111	0.0102163
LOC107050768	-1.37586	0.00637653
LOC107050835	-1.34641	0.000201293
LOC107050229	-1.57267	5.25736e-05
LOC107050883	-1.11631	0.0108726
LOC107051050	-1.28512	0.0135516
LOC107050352	-1.73266	0.00203975
LOC107050626	-2.02548	2.91886e-05
LOC107050662	-1.86979	0.000941332
LOC107051192	-1.37111	0.000214757
LOC107051263	-1.23394	0.0472842
LOC107050721	-1.60808	0.00418395
LOC107050871	-1.57035	9.19727e-05
LOC107052104	-0.828101	0.0082451
LOC107052215	-1.22155	0.000525447
LOC107051098	-1.8315	0.000941332
LOC107052239	-1.31385	0.000783114
LOC107052467	-1.49315	0.0126715
LOC107052850	-1.09031	0.0445917	Uncharacterized protein [Uniprot Acc. A0A1D5PDB4];
LOC107053554	-0.732774	0.0055822
LOC107053557	-1.03254	0.0165193
LOC107055390	-1.12191	0.0203933
LOC107051108	-1.9214	5.35435e-05
LOC107056412	-0.93217	0.0202615
LOC107057413	-1.00489	0.0470457
LOC107057564	-1.0357	0.010985
LOC107057625	-1.21691	0.000426746
LOC112530130	-1.30007	3.66807e-05
LOC107051177	-1.87344	4.12081e-05
LOC112530170	-1.48974	1.39569e-05
LOC107051471	-1.52867	3.79389e-06
LOC107051524	-1.53643	0.00208075
LOC112530285	-1.03687	0.0439096
LOC112530337	-1.45062	0.00778281
LOC107052222	-1.53308	0.000818345
LOC107056305	-1.63098	0.000132362
LOC112530161	-1.62899	1.05104e-06
LOC112530196	-1.70451	0.00505932
LOC112531894	-1.09666	0.0153534
LOC112532338	-0.700039	0.026244
LOC112532764	-0.826635	0.0446981
LOC112532889	-1.32553	0.0107521
LOC112530216	-2.34183	3.5426e-06
LOC112533544	-0.658224	0.0204568
LOC112533599	-0.849718	0.0197889
LOC112530919	-1.80462	0.00191014
LOC415664	-1.13199	0.0209257
LOC419074	-1.03597	0.00186002
LOC419545	-1.35435	0.0164196
LOC420160	-0.764289	0.0171568	Uncharacterized protein [Uniprot Acc. F1NZ37];
LOC420368	-1.06753	0.000122916	Uncharacterized protein [Uniprot Acc. A0A1L1S044];
LOC420374	-1.24488	0.00691339
LOC421419	-0.710126	0.0407345
LOC422090	-1.00771	0.00378123
LOC422177	-1.13343	0.018167
LOC423719	-0.92917	0.00127905
LOC112531158	-1.66854	0.00190335
LOC425431	-1.48807	0.000445354
LOC425607	-1.08808	0.0134339
LOC426023	-0.937572	0.00201773
LOC112531359	-1.66278	0.00656611
LOC768709	-1.12036	0.00386709
LOC776992	-1.15588	0.00564915
LPXN	-1.06388	0.00680375
LRP1	-1.26166	0.0114696	Low-density lipoprotein receptor-related protein 1 [Uniprot Acc. P98157];
LTBP2	-1.25019	0.0148211
LY9	-0.49338	0.0476091
LYPLA2	-0.985694	0.000512147	Uncharacterized protein [Uniprot Acc. E1BRI5];
LYSMD1	-1.18926	0.0216998
MACF1	-1.09477	0.000192796
MADCAM1	-0.858669	0.000296917
MAF1	-1.15937	6.24865e-06
MAFF	-1.48124	0.000347024	Transcription factor MafF [Uniprot Acc. Q90595];
MAFG	-0.835234	0.0204313	Transcription factor MafG [Uniprot Acc. Q90889];
MAFK	-0.531579	0.0447564	Transcription factor MafK [Uniprot Acc. Q90596];
MAP1LC3B	-0.496781	0.0390411	Uncharacterized protein [Uniprot Acc. Q5ZLF8];
MAP1S	-1.05688	0.00353922
MAP2K3	-0.770834	0.0384737	Uncharacterized protein [Uniprot Acc. A0A1D5PD64];
MAP3K14	-1.01462	0.00169393	Uncharacterized protein [Uniprot Acc. Q5F350];
MAPRE3	-1.46903	7.88961e-05	Microtubule associated protein RP/EB family member 3 [Uniprot Acc. A0A1D5NZV1];
MAPT	-1.33377	0.00190293	Microtubule-associated protein [Uniprot Acc. A0A1D6UPR2];
MARK2	-1.11146	0.000301465
MARS	-1.15688	0.00042751
MARVELD1	-1.31515	0.00121478	MARVEL domain containing 1 [Uniprot Acc. A0A1D5PZF3];
MAST3	-1.04519	0.0118398
MAT2A	-1.35203	0.000379053
LOC112531804	-2.50535	6.32171e-10
LOC112533358	-1.5797	0.00460755
MBLAC1	-1.25898	0.0229408
MCAM	-1.37738	0.000422626	L-gicerin [Uniprot Acc. Q90880];
MCAT	-0.732017	0.0353856
MCL1	-0.884364	0.00291237	Uncharacterized protein [Uniprot Acc. A0A1L1RUS7];
LOC396224	-1.69092	0.00151568	Lamin-A [Uniprot Acc. P13648];
MCOLN1	-1.12731	4.17714e-05
MCRIP1	-1.02084	0.00738884	Mapk-regulated corepressor-interacting protein 1 [Uniprot Acc. Q5ZIU1];
MCRS1	-1.04706	0.000725526	Microspherule protein 1 [Uniprot Acc. A0A1D5PQU2];
MDC1	-1.22459	0.0164196
MED16	-0.662705	0.0163649	Mediator of RNA polymerase II transcription subunit 16 [Uniprot Acc. F1P5G9];
MED19	-1.17154	0.00527609	Mediator of RNA polymerase II transcription subunit 19 [Uniprot Acc. F1NC09];
MED24	-0.868057	0.032499	Mediator of RNA polymerase II transcription subunit 24 [Uniprot Acc. Q5F3M0];
LOC424199	-2.10775	8.79999e-07
LOC693258	-1.62001	0.00784302	Noggin [Uniprot Acc. Q2NNA5];
METTL7A	-1.34131	0.0159316	Methyltransferase like 7A [Uniprot Acc. A0A1D5PA28];
MFAP1	-0.673177	0.0024995	Microfibrillar-associated protein 1 [Uniprot Acc. R4GGG5];
MFSD12	-1.15807	0.000409962
MAPK1	-1.55716	0.0170295	Mitogen-activated protein kinase [Uniprot Acc. Q8UWG6];
MGAT4C	-0.881655	0.00583486	Alpha-1,6-mannosyl-glycoprotein 4-beta-N-acetylglucosaminyltransferase [Uniprot Acc. Q9DGD1];
MGRN1	-0.715656	0.00876379
MHCDMA	-1.36514	0.000889062	MHC class II M alpha chain [Uniprot Acc. A5HUL6];
MICAL1	-0.913514	0.00223985	Uncharacterized protein [Uniprot Acc. Q5F3F3];
MID1IP1	-1.11526	0.0100045	MID1 interacting protein 1 [Uniprot Acc. Q6Q123];
MIEN1	-0.882529	0.0302806
MIR22	-1.43629	0.00962257
MISP	-0.920196	0.00204267
MKL1	-0.72601	0.00136259
MAPK6	-1.69906	0.0460314	Mitogen-activated protein kinase 6 [Uniprot Acc. Q5F3W3];
MATK	-1.5946	4.63612e-05	Tyrosine-protein kinase [Uniprot Acc. E1C2C8];
MLF2	-0.698084	0.00204267	Uncharacterized protein [Uniprot Acc. Q5F436]; Myeloid leukemia factor 2 [Uniprot Acc. F1NGJ9];
MLKL	-1.13806	0.00652252
MLLT6	-1.03114	0.000320443
MLST8	-0.477014	0.0433418	MTOR associated protein, LST8 homolog [Uniprot Acc. F1NAZ4];
MAX	-1.72681	0.00108877	Protein max [Uniprot Acc. P52162];
MMS19	-1.20398	0.000409716	MMS19 homolog, cytosolic iron-sulfur assembly component [Uniprot Acc. F1NS60];
MOB3A	-1.22066	0.000388276
MON1A	-1.4567	0.00102776	Vacuolar fusion protein MON1 homolog A [Uniprot Acc. Q5ZIH2];
MORC2	-0.628991	0.036668
MORN4	-1.2888	0.00764652	MORN repeat containing 4 [Uniprot Acc. Q5ZK06];
MCM5	-1.72835	0.00117265	DNA helicase [Uniprot Acc. Q5ZKL0];
MOV10	-1.0549	0.00130433	Putative helicase MOV-10 [Uniprot Acc. Q5ZKD7];
MPI	-0.90028	0.0116293
MED29	-1.72917	0.000261715
MPRIP	-0.981776	0.0129803
MPV17L2	-1.41244	0.00075703
MRC2	-0.922991	0.00591623
MEPCE	-1.81744	7.88961e-05
MROH1L1	-1.15682	0.00134918
MRPL10	-1.13133	0.00536931	Mitochondrial ribosomal protein L10 [Uniprot Acc. H9L0I5];
MRPL12	-0.988845	0.0064031
MRPL16	-1.38882	0.00211512	Mitochondrial ribosomal protein L16 [Uniprot Acc. A0A1D5PX13];
MGAT1	-1.65511	0.0055119
MKNK2	-1.71843	4.75377e-05
MRPL28	-0.529596	0.0157692	Uncharacterized protein [Uniprot Acc. F6UK13];
MRPL34	-1.27087	0.00194805	Uncharacterized protein [Uniprot Acc. A0A1D5PAI1];
MLA3A	-1.73252	0.000779354
MRPL54	-1.30701	0.00625952	Mitochondrial ribosomal protein L54 [Uniprot Acc. R4GK77];
MMP15	-1.83968	0.000190131	Matrix metallopeptidase 15 [Uniprot Acc. A0A1D5PR25];
MRPS12	-1.49789	0.014633
MRPS2	-1.09394	0.0472549
MOS	-1.61456	0.00374509	Serine/threonine-protein kinase mos [Uniprot Acc. P10741];
MRPS26	-0.657225	0.0356311	Chicken-II-type gonadotropin-releasing hormone and full mitochondrial ribosomal protein S26 polycistronic type [Uniprot Acc. Q2ACD6];
MSL1	-1.14091	0.000805485
MST1	-1.22114	0.0207775	Hepatocyte growth factor-like/macrophage stimulating protein [Uniprot Acc. Q90865];
MPL	-1.52419	7.80237e-06	Thrombopoietin receptor [Uniprot Acc. Q6IYE8];
MTA2	-1.09106	0.00403788
MTCH2	-1.12567	6.96445e-06	Mitochondrial carrier 2 [Uniprot Acc. Q9PVL6];
MTG1	-0.886782	0.00869134	Mitochondrial GTPase 1 [Uniprot Acc. E1C7T7];
MTHFD2	-0.843111	0.0484984	Bifunctional methylenetetrahydrofolate dehydrogenase/cyclohydrolase, mitochondrial [Uniprot Acc. Q5ZKA5];
MRI1	-1.55489	0.00415413
MUL1	-1.09671	0.00147972
MUTYH	-1.27581	0.0260258
MVB12A	-0.840034	0.00353024	Multivesicular body subunit 12A [Uniprot Acc. Q5ZJX7];
MRPL2	-1.77942	7.88961e-05	Mitochondrial ribosomal protein L2 [Uniprot Acc. F1NY85];
MVP	-1.40057	7.80593e-05	Major vault protein [Uniprot Acc. Q5ZMI4];
MXD1	-0.795106	0.000536825	MAX dimerization protein 1 [Uniprot Acc. Q5ZJ78];
MYL6	-1.46619	0.000282985	Myosin light polypeptide 6 [Uniprot Acc. A0A1L1RLN6];
MYLKSML	-1.27817	0.000191906	Uncharacterized protein [Uniprot Acc. F1NCQ3];
NAA10L	-1.30183	0.000501783
NAA38	-0.944666	0.0460235	Uncharacterized protein [Uniprot Acc. A0A1L1RKD7];
NACA	-0.705406	0.00259127	Uncharacterized protein [Uniprot Acc. A0A1D5PMH5];
NAIF1	-0.865777	0.0202429	Nuclear apoptosis-inducing factor 1 [Uniprot Acc. A0A1D5PLS0];
NAPA	-1.2656	3.12221e-05
NAPRT	-0.880367	0.0204267	Nicotinate phosphoribosyltransferase [Uniprot Acc. A0A1D5PSP4];
NBEAL2	-1.01883	0.00460755
NCKAP1L	-1.37344	0.000217615
MRPL24	-1.50206	1.97318e-05	Mitochondrial ribosomal protein L24 [Uniprot Acc. A0A1D5P3Y4];
NCS1	-1.12221	0.0292764	Neuronal calcium sensor 1 [Uniprot Acc. P62167];
NDOR1	-0.680682	0.00087687
NDUFA1	-1.07097	0.00367003	Uncharacterized protein [Uniprot Acc. E1BQ44];
NDUFA13	-1.35978	0.00163628	NADH:ubiquinone oxidoreductase subunit A13 [Uniprot Acc. A0A1D5P179];
NDUFA2	-0.792651	0.0455313	NADH dehydrogenase (ubiquinone) 1 alpha subcomplex subunit 2 [Uniprot Acc. A0A1D5NVM2];
MRPL41	-1.52271	0.0016829	Uncharacterized protein [Uniprot Acc. E1BU45];
NDUFB10	-0.676376	0.00117265	NADH:ubiquinone oxidoreductase subunit B10 [Uniprot Acc. E1C6C9];
NDUFB2	-1.40999	0.000746108	NADH:ubiquinone oxidoreductase subunit B2 [Uniprot Acc. A0A1D5PRB6];
NDUFB4	-0.690027	0.00533395	NADH dehydrogenase (ubiquinone) 1 beta subcomplex subunit 4 [Uniprot Acc. A0A1D5NZ91];
NDUFB6	-0.865002	0.0121023	Uncharacterized protein [Uniprot Acc. E1BT94];
MRPL9	-1.69555	0.000520188	Mitochondrial ribosomal protein L9 [Uniprot Acc. A0A1D5PRM3];
NDUFB9	-0.759859	0.00405986	NADH:ubiquinone oxidoreductase subunit B9 [Uniprot Acc. A0A1D5PNM0];
NDUFS2	-1.00746	0.000538671
NDUFS5	-1.08344	0.0159491	NADH:ubiquinone oxidoreductase subunit S5 [Uniprot Acc. E1C5D2];
NDUFS7	-0.836822	0.00156043	NADH:ubiquinone oxidoreductase core subunit S7 [Uniprot Acc. F1NYM3];
MRPS21	-2.17472	3.38023e-05	Uncharacterized protein [Uniprot Acc. H9KYU2];
MT	-1.5724	0.00416033	Uncharacterized protein [Uniprot Acc. A0A1D5P5L5];
NECAB2	-1.11929	0.00519639
NEDD8	-1.10194	0.032499	Uncharacterized protein [Uniprot Acc. A0A1D5PRI6];
NEIL1	-0.849109	0.0237682	Uncharacterized protein [Uniprot Acc. Q5ZKP3];
MTMR9LP	-1.50842	0.00536147
NEU3	-1.2048	0.0312612	Membrane-bound sialidase [Uniprot Acc. I6LL52]; Uncharacterized protein [Uniprot Acc. A0A1L1RZ60];
NFE2L1	-0.752374	0.0171238	Endoplasmic reticulum membrane sensor NFE2L1 [Uniprot Acc. Q5ZL67];
NFIC	-1.37425	0.00236707	Nuclear factor 1 [Uniprot Acc. Q90930]; Nuclear factor 1 C-type [Uniprot Acc. P17926];
NFKBIB	-0.970521	0.0191699
NFKBIE	-1.01583	0.00511494
MVD	-1.70781	0.000680385	Diphosphomevalonate decarboxylase [Uniprot Acc. F1NAY8];
NHP2	-1.25362	0.00153375	Uncharacterized protein [Uniprot Acc. A0A1D5P1P9];
NHSL2	-1.07644	0.0264269	NHS like 2 [Uniprot Acc. A0A1D5PJL9];
NIP7	-1.0045	0.0232074	60S ribosome subunit biogenesis protein NIP7 homolog [Uniprot Acc. E1C494];
NIT1	-1.07684	0.00816146	Nitrilase 1 [Uniprot Acc. H9KZH2];
NKIRAS2	-1.35093	0.000116646	NF-kappa-B inhibitor-interacting Ras-like protein 2 [Uniprot Acc. Q5ZJW6];
NMT1	-0.857427	0.0170102	Glycylpeptide N-tetradecanoyltransferase [Uniprot Acc. A0A1L1RKT0];
NOB1	-1.4281	0.000725526	NIN1 (RPN12) binding protein 1 homolog [Uniprot Acc. F1NRU5];
NOP56	-1.40347	4.7678e-05
NOX1	-1.11663	0.000821018	Predicted NADPH oxidase-1 [Uniprot Acc. A7E3K3];
NPC2	-0.768903	0.00317409	Uncharacterized protein [Uniprot Acc. Q5ZJS7];
NPLOC4	-0.623086	0.00195845	NPL4 homolog, ubiquitin recognition factor [Uniprot Acc. A0A1L1RME9];
NCKAP5L	-1.74121	1.58723e-05
NPRL2	-0.963465	0.00384656	Uncharacterized protein [Uniprot Acc. F1NY69];
NPRL3	-0.846895	0.0229638	NPR3 like, GATOR1 complex subunit [Uniprot Acc. A0A1D5PQD7];
NQO1	-1.25715	0.0435243	Uncharacterized protein [Uniprot Acc. E1BYW3];
NR4A1	-1.27456	0.00993463	Nuclear receptor subfamily 4 group A member 1 [Uniprot Acc. A0A1D5PC63];
NRBP2	-1.3353	0.00139876
NRF1	-0.694119	0.00337662	Transcription factor [Uniprot Acc. Q90979];
NRP2	-1.04549	0.000607879	Neuropilin [Uniprot Acc. Q8UVQ9];
NSMCE3	-1.07901	0.00289977	MAGE protein [Uniprot Acc. Q001T8];
NT5C3B	-0.908585	0.00370512	7-methylguanosine phosphate-specific 5'-nucleotidase [Uniprot Acc. Q5ZKF6];
NT5M	-0.865343	0.0208075	5',3'-nucleotidase, mitochondrial [Uniprot Acc. F1NFC2];
NTHL1	-0.703931	0.0202509	Endonuclease III-like protein 1 [Uniprot Acc. A7M7B9];
NTMT1	-0.892563	0.0184435	N-terminal Xaa-Pro-Lys N-methyltransferase 1 [Uniprot Acc. H9L0S2];
NUDCD3	-1.37136	0.00292601
NUDT16L1	-0.699658	0.0321471	Tudor-interacting repair regulator protein [Uniprot Acc. A0A1L1RIX9];
NUMA1	-1.41334	0.000210625	Nuclear mitotic apparatus protein [Uniprot Acc. D8MIU8]; Uncharacterized protein [Uniprot Acc. R4GLW9];
NUMBL	-0.786343	0.00854474
NUP160	-0.913572	0.00701781
NUP214	-0.412807	0.0465874
NUR2L	-1.08861	0.0355487
NXF1	-0.876281	0.00203357
OASL	-1.45213	2.66436e-06	2',5'-oligo adenylate synthetase B [Uniprot Acc. O13256];
OAZ2	-0.613165	0.024872
OCRL	-0.660913	0.0011611
OGDH	-1.15822	0.000120085	Oxoglutarate dehydrogenase [Uniprot Acc. Q5ZJA7];
NDUFAF3	-1.71351	0.00273874
OPHN1	-0.776512	0.0170661	Oligophrenin 1 [Uniprot Acc. A0A1D5NU51];
ORMDL2	-0.932434	0.00216093	ORM1-like protein 2 [Uniprot Acc. Q5ZIU0];
OSBP	-1.04653	0.00591623
OSBP2	-0.870947	0.000545826	Oxysterol-binding protein [Uniprot Acc. F1NRB3];
NDUFB7	-2.5114	4.6629e-06	NADH:ubiquinone oxidoreductase subunit B7 [Uniprot Acc. A0A1D5P384];
NDUFS8	-1.528	2.09741e-05	NADH:ubiquinone oxidoreductase core subunit S8 [Uniprot Acc. A0A1D5PE41];
OTUD5	-1.20484	0.00663561
OTUD7B	-0.984895	0.000219672	OTU deubiquitinase 7B [Uniprot Acc. H9L017];
P3H1	-0.988246	0.00138855	Prolyl 3-hydroxylase 1 [Uniprot Acc. Q6JHU8];
PA2G4	-0.634271	0.035464	Uncharacterized protein [Uniprot Acc. A0A1D5P7C6];
PABPN1	-1.48634	4.16622e-05
PACS1	-1.41528	0.00200852
PAF1	-0.833771	0.000625073	PAF1 homolog, Paf1/RNA polymerase II complex component [Uniprot Acc. A0A1D5P117];
PAK4	-1.09568	0.0266332
PAM16	-1.29488	0.000976459
PAN2	-1.08303	0.000485057	PAN2-PAN3 deadenylation complex catalytic subunit PAN2 [Uniprot Acc. Q5F450];
PANX3	-0.940207	0.00380501	Pannexin [Uniprot Acc. E1C4Y1];
PAQR5	-1.17306	0.0224906
PATL1	-1.32875	0.000672686
PATL2	-1.11035	0.00793143	PAT1 homolog 2 [Uniprot Acc. A0A1D5PLR8];
PBDC1	-1.16894	0.042826
PBX1	-0.659557	0.000396359	PBX homeobox 1 [Uniprot Acc. Q9IB15]; Uncharacterized protein [Uniprot Acc. F1NQJ4];
PBXIP1	-1.45044	0.00698079	Potassium calcium-activated channel subfamily N member 3 [Uniprot Acc. A0A1D5P2Y6];
NDUFV1	-1.67246	7.18601e-05	NADH dehydrogenase (ubiquinone) flavoprotein 1, mitochondrial [Uniprot Acc. Q5ZHS2];
PCSK7	-1.13929	2.42273e-05	Uncharacterized protein [Uniprot Acc. Q5ZKB5];
PCYOX1L	-0.972307	0.0454167	Prenylcysteine oxidase 1 like [Uniprot Acc. A0A1D5P2H8];
PCYT2	-0.492441	0.0318311	Uncharacterized protein [Uniprot Acc. A0A1L1RZK7];
NELFE	-1.60107	8.9402e-06
PDKI2	-1.29141	0.000725526
PDLIM7	-1.26256	4.02516e-05	PDZ and LIM domain protein 7 [Uniprot Acc. Q679P3];
PDRG1	-0.59193	0.0263777	P53 and DNA damage regulated 1 [Uniprot Acc. A0A1D5PM26];
PDZK1IP1	-1.29455	0.000644463
NHEJ1	-1.53565	6.02035e-06
PEF1	-1.12285	0.00206839	Penta-EF-hand domain containing 1 [Uniprot Acc. A0A1D5P4Z5];
PEMT	-0.693818	0.0454272	Phosphatidylethanolamine N-methyltransferase [Uniprot Acc. Q5ZJB1];
PFDN5	-1.085	0.000815533	Prefoldin subunit 5 [Uniprot Acc. A0A1D5NXK7];
PFKFB2	-0.530591	0.0136531	6-phosphofructo-2-kinase/fructose-2,6-biphosphatase 2 [Uniprot Acc. E1BXR3];
PGAM1	-0.765871	0.0396075	Phosphoglycerate mutase [Uniprot Acc. F1NHM9]; Phosphoglycerate mutase 1 [Uniprot Acc. Q5ZLN1];
PGAP2	-1.12303	0.0010366	Post-GPI attachment to proteins 2 [Uniprot Acc. R4GLU3];
PGLS	-0.746238	8.55297e-05	6-phosphogluconolactonase [Uniprot Acc. Q5ZJY1];
PHACTR4	-0.632644	0.0489397
NPM2	-2.26322	2.82665e-06
PHKA1	-0.971732	0.00102284	Phosphorylase b kinase regulatory subunit [Uniprot Acc. E1BQZ7];
PHKG1	-1.12893	0.000917145	Uncharacterized protein [Uniprot Acc. Q5ZJ45];
PHOSPHO1	-0.642014	0.0143735	Phosphoethanolamine/phosphocholine phosphatase [Uniprot Acc. O73884];
PHPT1	-0.991535	0.0255864	Uncharacterized protein [Uniprot Acc. A0A1D5PWG8];
PI3	-1.31357	0.00126382
PI4KB	-1.2124	0.00196012	Phosphatidylinositol 4-kinase beta [Uniprot Acc. A0A1D5NW36];
PIGC	-1.24823	0.0447096	Phosphatidylinositol glycan anchor biosynthesis class C [Uniprot Acc. A0A1D5P2C6];
PIGZ	-0.613825	0.0479321	Mannosyltransferase [Uniprot Acc. R4GJ75];
PIK3R6	-0.705268	0.0073529	Phosphoinositide-3-kinase regulatory subunit 6 [Uniprot Acc. A0A1D5P757];
PIN1	-0.752283	0.0120246
PIN4	-1.27597	0.000339467	Peptidyl-prolyl cis-trans isomerase [Uniprot Acc. F1NCD7];
PIP5K1A	-0.832327	0.0161131
PIP5K1C	-0.57448	0.0419792	Phosphatidylinositol-4-phosphate 5-kinase type-1 gamma isoform 2 [Uniprot Acc. A0A060PJH4]; Uncharacterized protein [Uniprot Acc. F1ND21];
PITPNC1L	-1.23905	0.00180067
OLFML3	-1.78498	1.57682e-06	Olfactomedin-like protein 3 [Uniprot Acc. Q25C36];
PKM	-1.07125	0.00223303	Pyruvate kinase PKM [Uniprot Acc. P00548];
OST4	-1.82359	0.000236925	Uncharacterized protein [Uniprot Acc. A0A1D5PXP1];
PLBD2	-1.19094	0.000116646	Phospholipase B-like [Uniprot Acc. F1P0Z3];
PLCD4	-1.21718	0.040354
PLCG1	-1.00143	0.0423708
PLEKHG3	-1.36847	0.0120197
PLEKHM1	-1.0297	0.00536147
PLEKHM2	-0.838369	0.0337535	Pleckstrin homology and RUN domain containing M2 [Uniprot Acc. F1NQI4];
PLPP5	-1.08114	0.0015644	Phospholipid phosphatase 5 [Uniprot Acc. A0A1L1RIW4];
PLVAP	-0.979977	2.22936e-05	Uncharacterized protein [Uniprot Acc. A0A1L1RZT1];
PLXNA1	-1.00531	0.0185003	Plexin A1 [Uniprot Acc. F1N804];
PLXND1	-0.926653	0.0355487	Plexin D1 [Uniprot Acc. F1P2X8];
PNKD	-1.1735	0.0159491
PNKP	-1.47185	0.0102344
POLH	-0.666007	0.0160378	DNA polymerase eta [Uniprot Acc. Q5ZIW9];
POLL	-0.877202	0.0163541	DNA polymerase lambda [Uniprot Acc. F7B5D1];
POLR2C	-0.821606	0.000629685
POLR2F	-0.821096	0.000865112	RNA polymerase II subunit F [Uniprot Acc. Q9PT88];
POLR2I	-0.849664	0.0109722	DNA-directed RNA polymerase subunit [Uniprot Acc. A0A1D5PEI0];
POM121CL	-1.41613	4.24411e-05
POPDC2	-0.747706	0.027029	Popeye domain-containing protein 2 [Uniprot Acc. Q6TRX0];
PPDPF	-1.18247	0.00075703	Uncharacterized protein [Uniprot Acc. F1NJL7];
PPIA	-1.12926	0.00979272	Peptidyl-prolyl cis-trans isomerase [Uniprot Acc. D0EKR3];
OTUB1	-2.0462	2.7383e-05	Ubiquitin thioesterase [Uniprot Acc. A0A1D5NTA0];
PCGF1	-1.51951	0.00200852	Polycomb group ring finger 1 [Uniprot Acc. A0A1D5PKP3];
PDF	-1.75013	0.000296917
PPP1CA	-1.194	6.80036e-05	Serine/threonine-protein phosphatase [Uniprot Acc. A0A1D5P888];
PPP1R12C	-1.46483	0.00123363
PPP2R5D	-0.638338	0.0437065
PPP3CC	-0.930055	0.0264269
PPP6R2	-0.405933	0.026962	Protein phosphatase 6 regulatory subunit 2 [Uniprot Acc. A0A1D5P3R3];
PQLC2	-0.734144	0.0144157	Lysosomal amino acid transporter 1 homolog [Uniprot Acc. Q5ZJX0];
PRAM1	-1.00277	0.0208075
PRC1	-0.727384	0.0086216	Uncharacterized protein [Uniprot Acc. Q5F490];
PRDX6	-1.04538	3.66807e-05	Peroxiredoxin-6 [Uniprot Acc. Q5ZJF4];
PRICKLE4	-0.943855	0.00495831
PDPK1	-1.76948	0.000859959	3-phosphoinositide dependent protein kinase 1 [Uniprot Acc. Q5F3U4];
PRKAB2	-0.876062	8.40635e-05	5'-AMP-activated protein kinase beta-2 non-catalytic subunit transcript variant 2 [Uniprot Acc. Q156C7]; 5'-AMP-activated protein kinase beta-2 non-catalytic subunit transcript variant 1 [Uniprot Acc. Q156C5];
PRKAG1	-1.04889	0.00381707	5'-AMP-activated protein kinase gamma-1 non-catalytic subunit variant 2 [Uniprot Acc. Q3YI09]; Uncharacterized protein [Uniprot Acc. A0A1D5PPC7];
PRODH	-1.05179	0.000594342	Proline dehydrogenase [Uniprot Acc. A0A1D5PMV2];
PROM1L	-0.908739	0.0109911
PRPF19	-0.904787	0.000248114	Pre-mRNA-processing factor 19 [Uniprot Acc. Q5ZMA2];
PEAR1	-1.898	5.42666e-05	Platelet endothelial aggregation receptor 1 [Uniprot Acc. R4GGU0];
PSD	-1.34361	0.000184834	Pleckstrin and Sec7 domain containing [Uniprot Acc. A0A1D5P2L8];
PSMC5	-0.955749	0.00489376	Uncharacterized protein [Uniprot Acc. F1NU79];
PSMD11	-1.0085	0.000941332	Proteasome 26S subunit, non-ATPase 11 [Uniprot Acc. F1NPA2];
PSMD2	-0.762069	0.00522003	26S proteasome non-ATPase regulatory subunit 2 [Uniprot Acc. Q5ZLU4];
PSMD3	-1.16514	9.65615e-05	Uncharacterized protein [Uniprot Acc. Q5ZMD9];
PSMD4	-0.994812	0.000371806	Uncharacterized protein [Uniprot Acc. Q5ZI14];
PSMF1	-0.902826	0.0095239	Proteasome inhibitor subunit 1 [Uniprot Acc. Q5ZJL3];
PTGES3	-0.491977	0.0446333	Prostaglandin E synthase 3 [Uniprot Acc. A0A1D5PZE1];
PTGS1	-0.741073	0.0365221	Prostaglandin-endoperoxide synthase 1 [Uniprot Acc. A0A1D5PM03];
PTPMT1	-0.9879	0.0198253
PTPN23	-0.894984	0.014633
PTPN7	-1.10558	0.0131531	Protein tyrosine phosphatase, non-receptor type 7 [Uniprot Acc. A0A1D5PFJ3];
PTPN9	-1.35294	0.00135181
PTRH2	-0.931998	0.0165967	Uncharacterized protein [Uniprot Acc. E1BWS4];
PTRHD1	-1.09606	0.0257232
PTTG1IP	-0.915108	0.0458097	PTTG1 interacting protein [Uniprot Acc. F1NG88];
PYGL	-0.935748	0.0195647	Alpha-1,4 glucan phosphorylase [Uniprot Acc. Q7ZZK3];
PYGO2	-1.43001	0.000128095
PYM1	-1.13898	0.0264166
QARS	-1.20789	0.000301465	Uncharacterized protein [Uniprot Acc. Q5F3C0];
QPCTL	-1.3618	0.0159316
PHC2	-1.70018	0.000135355
R3HDM2	-0.938723	0.0158908
R3HDM4	-1.22601	2.1831e-07	R3H domain containing 4 [Uniprot Acc. F1P3H3];
RAB11FIP5	-0.564185	0.0325651
RAB37	-1.1421	0.00233069
RAB40C	-1.01879	0.0251816	Uncharacterized protein [Uniprot Acc. A0A1D5P1F5];
RAB5B	-0.828471	0.00280884	Ras-related protein Rab-5B [Uniprot Acc. Q5ZHW4];
RABL6	-0.586018	0.0124804
RACK1	-1.1854	6.96445e-06	Guanine nucleotide-binding protein beta subunit2-like 1 [Uniprot Acc. E6N1V8]; Receptor of activated protein C kinase 1 [Uniprot Acc. P63247];
RAD23A	-1.2885	0.00300096
RAMP2	-1.09773	0.0333765	Receptor activity modifying protein 2 [Uniprot Acc. A7UH64];
RANBP10	-0.809347	0.0170127	RAN binding protein 10 [Uniprot Acc. F1NUL5];
PIK3CA	-1.99853	0.0017848	Phosphatidylinositol 4,5-bisphosphate 3-kinase catalytic subunit [Uniprot Acc. O42391];
RASAL3	-0.892571	0.0273829
RBM15	-0.680237	0.0483633	RNA binding motif protein 15 [Uniprot Acc. F1NRZ4];
RBM38	-0.454428	0.0194542	RNA-binding protein 38 [Uniprot Acc. Q5ZJX4];
RBM41	-1.13869	0.0027091	RNA binding motif protein 41 [Uniprot Acc. F1NFC5];
PITPNM1	-1.61888	3.5426e-06
RBM8A	-1.41074	0.000156777
RBMS2	-0.97011	0.0358667	RNA binding motif single stranded interacting protein 2 [Uniprot Acc. A0A1D5P9X8];
RBMX2	-0.877737	0.00146736
PLACL2	-1.50018	0.00341725
RBPMS	-1.05732	0.0171238	RNA binding protein, mRNA processing factor [Uniprot Acc. F1NAP9];
RCC1	-0.755183	0.0390329
RCCD1	-1.27548	0.00711841
RCHY1	-0.636665	0.0100208	RING finger and CHY zinc finger domain-containing protein 1 [Uniprot Acc. Q5ZJC3];
PPIB	-1.55902	9.05937e-05	Peptidyl-prolyl cis-trans isomerase B [Uniprot Acc. P24367];
PPIL1	-1.98412	0.000123084	Peptidyl-prolyl cis-trans isomerase [Uniprot Acc. A0A1L1RJW4];
PPOX	-1.63134	0.00192308
RFWD2	-0.4649	0.0224775
RFWD3	-0.833109	0.00890758
RFX5	-1.27954	0.000628753
RFXANK	-0.923385	0.00385582
RGP1	-0.782386	0.00305798	Uncharacterized protein [Uniprot Acc. A0A1D5PZD5];
RGS14	-1.09192	0.00331699	Regulator of G protein signaling 14 [Uniprot Acc. F1NAM4];
RGS19	-0.808688	0.032499
RHBDF2	-1.19293	0.0017848
PRIM1	-1.84231	0.000217361	DNA primase [Uniprot Acc. A0A1D5PGK7];
RHOT2	-0.809419	0.0189014	Mitochondrial Rho GTPase 2 [Uniprot Acc. Q5ZM83];
RILP	-1.24526	1.54911e-05
RLTPR	-1.20217	0.00843988	Capping protein regulator and myosin 1 linker 2 [Uniprot Acc. E1BZC4];
RNASEK	-1.19989	0.000379053
RND1	-1.43289	0.00826926	Rho family GTPase 1 [Uniprot Acc. A0A1D5P903];
RNF123	-1.41396	0.00826926	Uncharacterized protein [Uniprot Acc. E1C5W8];
RNF166	-0.938129	5.31948e-05	RING finger protein 166 [Uniprot Acc. Q5F3B2];
RNF19AL	-1.40319	0.000238006
RNF19B	-1.06495	0.0111945
RNF215	-0.918799	0.00956027	Ring finger protein 215 [Uniprot Acc. A0A1D5P7T3];
RNF216	-0.880961	0.0105461	Ring finger protein 216 [Uniprot Acc. E1BXJ9];
RNF41	-1.17031	0.00290439	Ring finger protein 41 [Uniprot Acc. A0A1D5PDU4];
RNF44	-1.06363	0.0109288
ROMO1	-1.26247	0.00923215	Reactive oxygen species modulator 1 [Uniprot Acc. E1BRT4];
PRUNE1	-1.96157	5.25709e-06
RPE	-0.764515	0.00811438	Ribulose-phosphate 3-epimerase [Uniprot Acc. F1NT24]; Uncharacterized protein [Uniprot Acc. A0A1L1RSU3];
RPL13	-0.702273	0.00628163	60S ribosomal protein L13 [Uniprot Acc. P41125];
RPL15	-0.978194	0.00491157	Ribosomal protein L15 [Uniprot Acc. F1NQG5];
RPL17	-0.67166	0.00286188	Uncharacterized protein [Uniprot Acc. A0A1D5PR40];
RPL19	-1.02769	0.000406277	Ribosomal protein L19 [Uniprot Acc. Q5ZKK8];
RPL22	-0.825235	0.00801848	60S ribosomal protein L22 [Uniprot Acc. F1N9J4];
RPL23	-0.800896	0.00682591	Uncharacterized protein [Uniprot Acc. E1BY89];
RPL26L1	-0.541775	0.0264269	Uncharacterized protein [Uniprot Acc. F2Z4K6];
RPL27	-0.58934	0.001733	60S ribosomal protein L27 [Uniprot Acc. P61355];
RPL35	-0.857921	0.000902154	60S ribosomal protein L35 [Uniprot Acc. Q98TF7];
RPL35A	-1.15754	1.37401e-05	Uncharacterized protein [Uniprot Acc. F1NQ35];
RPL36	-0.760177	0.00538676	60S ribosomal protein L36 [Uniprot Acc. F1NP48];
RPL38	-0.500287	0.0453257	Uncharacterized protein [Uniprot Acc. E1BU66];
RPL4	-0.881496	6.02035e-06	Ribosomal protein L4 [Uniprot Acc. Q5ZII1];
RPL8	-0.735653	0.0305189	Ribosomal protein L8 [Uniprot Acc. F1NIX0];
RPLP0	-1.32416	0.000513244	60S acidic ribosomal protein P0 [Uniprot Acc. F1NB66];
RPLP1	-1.38395	0.000254759	60S acidic ribosomal protein P1 [Uniprot Acc. P18660];
RPLP2	-0.716806	0.001712	Ribosomal protein lateral stalk subunit P2 [Uniprot Acc. A0A1D5PMT8];
RPS10	-0.672892	0.00789091	Uncharacterized protein [Uniprot Acc. E1C4N0];
RPS11	-0.710088	0.000994109	Ribosomal protein S11 [Uniprot Acc. Q98TH5];
RPS12	-0.466052	0.0279822	40S ribosomal protein S12 [Uniprot Acc. A0A1I7Q419];
RPS14	-0.782741	0.00087276	Ribosomal protein S14 [Uniprot Acc. Q5ZHW8];
RPS15	-0.900322	0.000809276	40S ribosomal protein S15 [Uniprot Acc. F2Z4M3];
RPS17	-1.30078	0.000152833	40S ribosomal protein S17 [Uniprot Acc. P08636];
PTPN11	-1.82158	0.00538676	Tyrosine-protein phosphatase non-receptor type 11 [Uniprot Acc. Q90687];
RPS2	-0.599617	0.0209254	Uncharacterized protein [Uniprot Acc. E1C4M0];
RPS20	-0.556172	0.0072703	Ribosomal protein S20 [Uniprot Acc. F1NH93];
RPS23	-0.539769	0.0337359	Uncharacterized protein [Uniprot Acc. F1NDC2];
QSOX1	-1.96944	1.05743e-07	Sulfhydryl oxidase [Uniprot Acc. F1NYK2]; Sulfhydryl oxidase 1 [Uniprot Acc. Q8JGM4];
RPS27	-1.4228	9.88683e-05	40S ribosomal protein S27 [Uniprot Acc. A0A1D5NZ06];
RARA	-1.58092	0.00119053	Retinoic acid receptor alpha [Uniprot Acc. Q90966];
RBM4B	-1.67724	0.000927914	Uncharacterized protein [Uniprot Acc. A0A1D5NXB3];
RPS3	-0.816557	0.00724393	Uncharacterized protein [Uniprot Acc. Q5ZJC1];
RPS4X	-0.807984	0.00519639	40S ribosomal protein S4 [Uniprot Acc. P47836];
RPS6KB2	-1.1831	0.00489376
RPSA	-0.671391	0.0188107	40S ribosomal protein SA [Uniprot Acc. P50890];
RPTOR	-0.813437	0.049874	Regulatory associated protein of MTOR complex 1 [Uniprot Acc. A0A1D5NYA2];
RPUSD4	-0.683474	0.0319896	RNA pseudouridylate synthase domain containing 4 [Uniprot Acc. E1BYI6];
RRNAD1	-1.22964	0.0302558
RBP14L	-2.03462	4.17837e-05
RDH5	-1.65584	0.000861445
RTN3	-1.29133	7.08013e-06
RELA	-1.52343	4.28563e-05	Transcription factor p65 [Uniprot Acc. P98152];
RETSAT	-1.63786	0.00039572
S1PR4	-1.41926	0.000607665	Sphingosine-1-phosphate receptor 4 [Uniprot Acc. H9L025];
SAE1	-1.40879	0.000485057	SUMO1 activating enzyme subunit 1 [Uniprot Acc. A0A1D5PJE7];
SAMD4B	-1.28569	0.000389336	Sterile alpha motif domain containing 4B [Uniprot Acc. A0A1D5P129];
SAR1A	-0.646637	0.0140201	Secretion associated Ras related GTPase 1A [Uniprot Acc. F1NT40];
SARNP	-0.772346	0.00176096	Uncharacterized protein [Uniprot Acc. Q5ZLP5];
RHOC	-1.7531	2.6273e-06	Rho-related GTP-binding protein RhoC [Uniprot Acc. Q9PSX7];
SARS2	-1.34663	0.0051817
SASH3	-1.1983	0.00791907
SBF1	-0.859887	0.0394112	Uncharacterized protein [Uniprot Acc. A0A1D5PSZ3];
SBNO2	-0.570701	0.0327206	Strawberry notch homolog 2 [Uniprot Acc. A0A1D5NY24];
SC5D	-1.00468	0.030716	Sterol-C5-desaturase [Uniprot Acc. A0A1D5P0T9];
SCAMP2	-0.605195	0.0074337	Secretory carrier-associated membrane protein [Uniprot Acc. F1NV32];
SCAMP3	-0.934235	0.00833695	Secretory carrier-associated membrane protein [Uniprot Acc. A0A1D5PCG3];
SCAMP4	-0.685673	0.0248707	Secretory carrier-associated membrane protein [Uniprot Acc. E1BQX4];
SCAP	-0.774283	0.0204911
SCARF1	-1.15325	0.00421065
SCARF2	-1.26569	0.0073454
SCNM1	-1.32827	9.03139e-05
RP11-762I7.5	-1.85796	4.38849e-07	Uncharacterized protein [Uniprot Acc. A0A1D5NZR2];
SDHAF1	-0.815462	0.0397025
SDHAF2	-1.0566	0.00497702	Succinate dehydrogenase assembly factor 2, mitochondrial [Uniprot Acc. A0A1D5PN62];
SDHC	-1.03856	0.00309179
SELP	-1.25595	9.33508e-05
SELPLG	-1.12388	0.00203357
SEPT12	-1.25999	0.000501783
SEPW1	-1.28154	0.000217615	Selenoprotein W [Uniprot Acc. D0EYG3];
RPS19	-1.87461	5.97871e-06
SERP1	-0.738376	0.00645281	Stress-associated endoplasmic reticulum protein [Uniprot Acc. A0A1D5PAC2];
SETD2	-0.755715	0.00583486
SETDB1	-0.771019	0.0251183
SF3B4	-1.28826	0.00022014
SF3B5	-1.22506	0.00200356	Splicing factor 3B subunit 5 [Uniprot Acc. A0A1D5P7U7];
SGF29	-0.721324	0.00441727	SAGA-associated factor 29 [Uniprot Acc. Q5ZL38];
SGSH	-1.12459	0.0159487	N-sulfoglucosamine sulfohydrolase [Uniprot Acc. F1NGI6];
SH2B3	-0.568969	0.013096
SH3GL1	-0.689583	0.0149139	Endophilin-A2 [Uniprot Acc. Q8AXV0];
RPS26	-1.76935	4.12081e-05	40S ribosomal protein S26 [Uniprot Acc. Q5ZM66];
SHROOM1	-0.962906	0.0109113
SIDT2	-1.00497	3.79389e-06
SIRT2	-0.982458	0.00228866	NAD-dependent protein deacetylase [Uniprot Acc. Q5ZID4];
SIRT3	-0.739494	0.0172663	NAD-dependent protein deacetylase [Uniprot Acc. A0A1D5NYI2];
SIRT6	-0.6417	0.0309155	Uncharacterized protein [Uniprot Acc. Q5ZMR8];
SIRT7	-0.60024	0.0345383	Uncharacterized protein [Uniprot Acc. F1NC39];
RPS28	-1.7024	0.00513406	Uncharacterized protein [Uniprot Acc. F1NTT2];
SLC23A3	-0.884201	0.00155315
SLC25A1	-0.776623	0.0125752	Uncharacterized protein [Uniprot Acc. A0A1D5PX68];
SLC25A10	-1.31424	0.0112153
SLC25A28	-1.10925	2.21551e-05
SLC25A37	-0.996631	0.00365023
RPS29	-1.8261	8.51336e-05	Uncharacterized protein [Uniprot Acc. E1C3G8];
RRS1	-1.626	0.00374509
SLC35A4	-0.878063	0.000876152
SLC38A10	-0.599449	0.0361326
RSG1	-2.02856	7.92366e-05
SLC39A3	-1.08886	0.0172663	Solute carrier family 39 member 3 [Uniprot Acc. H9L1C4];
SLC43A3	-1.46966	4.22753e-10
SLC48A1	-0.929081	0.00322001	Heme transporter HRG1 [Uniprot Acc. Q5ZHU0];
RUNDC3A	-1.95597	4.91514e-05
RUSC1	-1.77608	8.79999e-07
SLC51A	-0.98266	0.0139447	Uncharacterized protein [Uniprot Acc. E1C4J6];
SLC7A3	-1.01861	5.38395e-05	Solute carrier family 7 member 3 [Uniprot Acc. A0A1D5PY78];
SLC8B1	-1.09458	0.00256008
SLC9A1	-0.877323	0.0382825	Sodium/hydrogen exchanger [Uniprot Acc. Q1PS52];
SLC9A3R1	-1.08554	0.000426746	Na(+)/H(+) exchange regulatory cofactor NHE-RF1 [Uniprot Acc. Q5ZM14];
SLC9A3R2	-1.34283	0.00299177	Na(+)/H(+) exchange regulatory cofactor NHE-RF [Uniprot Acc. F1NQR2];
SMARCA4	-1.36778	0.00714901	BRG1 protein [Uniprot Acc. Q90753];
SMARCC2	-1.36497	1.56933e-05
SMARCD2	-0.756636	0.0262035
SMG5	-1.45664	1.25933e-07	SMG5, nonsense mediated mRNA decay factor [Uniprot Acc. A0A1D5PSK6];
SMG6	-0.910756	0.00458108
SMG7	-0.493362	0.0365017	SMG7, nonsense mediated mRNA decay factor [Uniprot Acc. F1NG37];
SMIM12	-1.13938	0.00167428	Uncharacterized protein [Uniprot Acc. A0A1D5PAL1];
SMIM3	-0.854183	0.014867	Uncharacterized protein [Uniprot Acc. A0A1D5P4K0];
SMIM7	-0.748586	0.006151	Uncharacterized protein [Uniprot Acc. A0A1D5PDZ8];
SMPD1	-1.49047	0.000521119	Sphingomyelin phosphodiesterase [Uniprot Acc. A0A1D5P946];
SMUG1	-1.45528	0.000956958
SNAPIN	-1.29586	0.00286188	SNARE-associated protein Snapin [Uniprot Acc. R4GG77];
SNRNP200	-0.877423	0.00117265	Uncharacterized protein [Uniprot Acc. Q5F463];
SNRNP25	-0.970656	0.00471779
SNRNP27	-0.821572	0.00755469
SNRPG	-0.612303	0.0473362	Small nuclear ribonucleoprotein G [Uniprot Acc. E1C8V9];
SNRPL	-0.912607	0.00616701	Small nuclear ribonucleoprotein-associated protein B' [Uniprot Acc. Q9PV94];
SNX11	-0.942742	0.00378123	Sorting nexin 11 [Uniprot Acc. H9L0R3];
SNX17	-0.872905	0.00745697
SARS	-1.99264	6.91827e-07	Uncharacterized protein [Uniprot Acc. Q5ZM75];
SOGA1	-0.850294	0.0213296
SCYL1	-1.76509	0.00081065
SP1	-1.44107	4.02516e-05	Sp1 transcription factor [Uniprot Acc. Q90WR9];
SERF2	-2.00301	0.000666162
SHC1	-1.94502	1.02229e-05	Uncharacterized protein [Uniprot Acc. A0A1D5NYP8];
SPATS2	-0.782624	0.0432734
SPCS1	-0.701139	0.00389527
SPDEF	-1.07719	0.0104925
SKIV2L	-1.52188	0.000921456
SLC25A39	-1.69934	6.31357e-06	Solute carrier family 25 member 39 [Uniprot Acc. A0A1D5PY28];
SLC25A44	-1.8264	0.000532018
SRC	-1.09061	0.000219941	Proto-oncogene tyrosine-protein kinase Src [Uniprot Acc. P00523]; Tyrosine-protein kinase [Uniprot Acc. A0A1I7Q3Z0];
SREBF1	-1.45473	0.00859394	Sterol regulatory element binding protein 1 [Uniprot Acc. Q90ZM5];
SLC39A1	-1.66145	0.00135538
SLC4A1	-1.91862	2.83739e-06	Band 3 anion transport protein [Uniprot Acc. P15575];
SRGAP3	-0.866725	0.0300749	SLIT-ROBO Rho GTPase activating protein 3 [Uniprot Acc. Q5ZLH5]; Uncharacterized protein [Uniprot Acc. F1NVK8];
SRGN	-1.22635	0.00100235
SRRD	-0.546596	0.031951	Uncharacterized protein [Uniprot Acc. F1NQQ0];
SRXN1	-1.26566	0.0321766
SSBP3	-0.897147	0.000248114	Single-stranded DNA-binding protein 3 [Uniprot Acc. F1NMN5];
SSH1	-0.513778	0.0496808	Slingshot protein phosphatase 1 [Uniprot Acc. F1NEN6];
SSH2	-0.942837	0.00225889
SSH3	-1.19703	0.0225152
SSR2	-0.655148	0.0112811	Translocon-associated protein subunit beta [Uniprot Acc. Q5ZLW9];
SSR3	-0.522268	0.029084	Uncharacterized protein [Uniprot Acc. R4GJK4];
SSRP1	-0.748157	0.00309207	FACT complex subunit SSRP1 [Uniprot Acc. Q04678];
ST3GAL2L	-1.20042	0.000523613
STARD3	-0.772112	0.00460755	StAR related lipid transfer domain containing 3 [Uniprot Acc. A0A1D5PID8];
SLC4A2	-1.6185	0.00240081	Anion exchange protein [Uniprot Acc. Q90710];
STAT5B	-1.15714	0.000295593	Signal transducer and activator of transcription [Uniprot Acc. O93378];
STEAP3	-1.11077	0.00318341	STEAP3 metalloreductase [Uniprot Acc. A0A1D5P106];
STIM1	-1.16859	0.00186556	Uncharacterized protein [Uniprot Acc. Q5ZIJ6];
SOCS3	-1.9476	0.00681166	Suppressor of cytokine signaling 3 [Uniprot Acc. Q90X67];
STK11IP	-0.866032	0.0273543	Serine/threonine-protein kinase 11-interacting protein [Uniprot Acc. Q5F479];
STK16	-1.213	0.00890412	Serine/threonine kinase 16 [Uniprot Acc. E1BYG3];
STOML1	-1.36103	0.0020993	Uncharacterized protein [Uniprot Acc. F1NSB5];
STOML2Z	-0.801373	0.00188915
STRIP1	-1.06977	0.00208075
STUB1	-1.11662	0.000525724	STIP1 homology and U box-containing protein 1 [Uniprot Acc. Q5ZHY5];
STX5	-1.10613	0.0350247
STX8	-0.83887	0.000102943	Uncharacterized protein [Uniprot Acc. Q5ZKK9];
SUCNR1	-1.14973	0.0145968
SUMF2	-0.789009	0.0125752	Uncharacterized protein [Uniprot Acc. F1NWF3];
SUMO3	-0.707836	0.0195647	Small ubiquitin-related modifier 3 [Uniprot Acc. Q5ZHQ1];
SORT1	-1.59923	0.000101686
SUPT4H1	-0.702955	0.0143218	Transcription elongation factor SPT4 [Uniprot Acc. E1C4X4];
SUPT5H	-1.01544	4.16622e-05	Transcription elongation factor SPT5 [Uniprot Acc. Q5ZI08];
SVBP	-1.25311	0.00036192
SPATA20	-1.54592	5.27872e-08	Spermatogenesis associated 20 [Uniprot Acc. F1NIQ1];
SYDE1	-1.27211	0.00359038
SYNGR2	-1.49094	0.000229118	Synaptogyrin [Uniprot Acc. Q5ZM48];
SYTL1	-1.1221	0.0460248	Uncharacterized protein [Uniprot Acc. Q5ZJT8];
SZT2	-0.786064	0.0084228	Uncharacterized protein [Uniprot Acc. R4GF68];
TADA3	-1.45637	0.000783114	Transcriptional adaptor 3 [Uniprot Acc. E1C1C8];
TAF10	-0.834607	0.0176383
TAF6	-1.47754	0.00483288
TAL1	-0.868615	0.00787006	T-cell acute lymphocytic leukemia protein 1 homolog [Uniprot Acc. P24899];
TAP1	-0.733787	0.0386683	Transporter associated with antigen processing 1 [Uniprot Acc. B5BSK4];
TAP2	-1.40345	2.00627e-05	Transporter associated with antigen presentation 2 [Uniprot Acc. A5HUM1];
SPATA2L	-1.97813	9.52903e-05
SPHK1	-1.76219	1.27663e-05	Sphingosine kinase 1 [Uniprot Acc. A0A1D5P1F1];
TARS2	-1.43671	0.000856435
TAZ	-1.4624	0.000197491	Tafazzin family protein [Uniprot Acc. A0A1D5P7C8];
TBC1D10A	-0.962152	0.03949	Uncharacterized protein [Uniprot Acc. F1NSI7];
TBC1D16	-0.795496	0.0372689	TBC1 domain family member 16 [Uniprot Acc. E1C7Q8];
TBC1D20	-0.683955	0.040255
TBC1D22B	-0.677556	0.0272562	TBC1 domain family member 22B [Uniprot Acc. A0A1D5P026];
TBC1D25	-0.896474	0.00464009	TBC1 domain family member 25 [Uniprot Acc. A0A1D5P392];
TBCB	-1.34543	0.00105787
TBRG4	-0.909899	0.00787006	Transforming growth factor beta regulator 4 [Uniprot Acc. A0A1D5PL06];
TBXA2R	-1.36338	0.0184007
TCF25	-0.632666	0.00103471	Transcription factor 25 [Uniprot Acc. E1C2G1];
TCF3	-0.883471	0.00833695	Helix-loop-helix protein E12 [Uniprot Acc. Q70IK3]; Helix-loop-helix protein E47 [Uniprot Acc. Q70IK2]; Uncharacterized protein [Uniprot Acc. A0A1D5P7W4];
SPRYD3	-1.87816	5.38729e-05
TESC	-1.39965	9.95581e-08	Calcineurin B homologous protein 3 [Uniprot Acc. A0AVX7];
SPTB	-1.80785	2.18424e-07	Spectrin beta chain [Uniprot Acc. A0A1D5PYZ8];
TFCP2	-0.733276	0.0142863	Transcription factor CP2 [Uniprot Acc. Q7T2U9]; CCP2 transcription factor [Uniprot Acc. A7VJA9];
TFEB	-1.2509	0.000227377	Uncharacterized protein [Uniprot Acc. Q5ZM43];
TGFB1	-1.40052	0.00118933	Transforming growth factor beta [Uniprot Acc. H9CX01];
TGM2	-0.885616	0.000454021	Protein-glutamine gamma-glutamyltransferase 2 [Uniprot Acc. Q01841];
THAP4	-0.796806	0.0112889	THAP domain containing 4 [Uniprot Acc. F1NW56];
THAP7	-1.12553	0.00411741	Uncharacterized protein [Uniprot Acc. A0A1D5PIG7];
SREBF2	-1.97835	8.93716e-05	Sterol regulatory element binding transcription factor 2 [Uniprot Acc. A0A1D5PX69];
THOC3	-1.00358	4.42186e-05	Uncharacterized protein [Uniprot Acc. A0A1L1RPP5];
THOC5	-0.857847	0.00142202	THO complex subunit 5 homolog [Uniprot Acc. Q5ZJK1];
THOP1	-0.560323	0.0230888	Thimet oligopeptidase 1 [Uniprot Acc. A0A1D5PIZ1];
THRA	-0.921995	0.0252517	Thyroid hormone receptor alpha [Uniprot Acc. P04625];
SRF	-1.62252	0.000434098	Serum response factor [Uniprot Acc. F6MF48];
TIPARP	-0.58283	0.0478256	TCDD inducible poly(ADP-ribose) polymerase [Uniprot Acc. F1N973];
TJAP1	-0.736701	0.0148594	Uncharacterized protein [Uniprot Acc. A0A1D5PWF4];
TKFC	-1.23585	0.0145019	Triokinase and FMN cyclase [Uniprot Acc. A0A1D5PG53];
TLN1	-1.28418	0.000120085	Talin-1 [Uniprot Acc. P54939];
TMA7	-0.453153	0.0454395
TMBIM1	-0.938414	0.00110403
TMBIM6	-1.171	4.58524e-05
TMCC2	-1.03804	0.000669016	Transmembrane and coiled-coil domain family 2 [Uniprot Acc. A0A1D5P4C6];
TMCO7	-1.37392	0.000191954
STAT1	-1.74634	0.0171238	Signal transducer and activator of transcription [Uniprot Acc. Q5ZJK3];
TMEM115	-0.92984	0.0164196
TMEM127	-1.11037	0.00208075	Uncharacterized protein [Uniprot Acc. A0A1D5PM66];
TMEM138	-0.863827	0.04832	Transmembrane protein 138 [Uniprot Acc. A0A1D5PE71];
STAT2	-1.54082	0.00838136	Signal transducer and activator of transcription [Uniprot Acc. A0A1D5PIV4];
TMEM173	-1.05292	0.00353922	Stimulator of IFN genes [Uniprot Acc. A0A0K1YW01]; Stimulator of interferon genes protein [Uniprot Acc. A0A1D5P7Q9];
TMEM183A	-0.634781	0.0153694
STIP1	-1.71986	0.000148311
SUOX	-2.00914	6.81435e-06
TMEM214	-1.4018	1.27663e-05
TMEM222	-0.818536	0.00204267
SYCN	-1.60465	0.00103601
TMEM259	-0.572526	0.0481899	Transmembrane protein 259 [Uniprot Acc. E1BT98];
TMEM41A	-1.03575	0.0195511	Uncharacterized protein [Uniprot Acc. F1P1Z8];
TAPBP	-1.54005	0.000232879	TAP binding protein [Uniprot Acc. A4F5B6]; Tapasin [Uniprot Acc. R4GFU8];
TARBP2	-1.85561	0.0016704
TMPRSS5	-1.13776	0.000176679
TCIRG1	-1.55852	0.000347598	V-type proton ATPase subunit a [Uniprot Acc. Q9I8C8];
TNFAIP8L1	-0.595269	0.0368457	Tumor necrosis factor alpha-induced protein 8-like protein 1 [Uniprot Acc. Q5ZJU8];
TNIP1	-0.89755	0.00791561
TNK2	-1.06099	0.00732707
TNPO2	-1.27934	0.000365677
TNPO3	-1.30533	0.000339467	Transportin 3 [Uniprot Acc. A0A1D5PDV1];
TNS1	-1.44829	0.00869134	Tensin [Uniprot Acc. Q04205];
TEX264	-1.69507	0.000144515
TOMM6	-0.933881	0.0302929	Uncharacterized protein [Uniprot Acc. A0A1D5PVS3];
TOR4A	-0.731507	0.00641143
TPM2	-0.784424	0.00081065	Beta-tropomyosin [Uniprot Acc. Q05705]; Tropomyosin beta chain [Uniprot Acc. P19352];
TPM3	-0.547411	0.00816146	Uncharacterized protein [Uniprot Acc. Q5ZLJ7];
TPP1	-1.4304	0.00236766
TPST2	-0.555159	0.0367762	Protein-tyrosine sulfotransferase 2 [Uniprot Acc. Q5ZJI0];
TRAF2	-0.860016	0.0261124	TRAF2 protein [Uniprot Acc. E1BTY1]; TRAF2S protein [Uniprot Acc. A0A090JQG8];
TRAF3IP3	-0.648315	0.00323434
TRAF4	-0.90587	0.0185284
TRIM1BL	-1.0443	0.012608	Tripartite motif-containing protein 28 [Uniprot Acc. M9NCD4];
TRIM27.1	-0.748498	0.00654641	Tripartite motif protein 27 [Uniprot Acc. A5HUK4];
TRIM3	-1.16014	0.0358133	Tripartite motif containing 3 [Uniprot Acc. A0A1D5PTL4];
TRIM35	-1.18706	0.0334403
TRIM39.2	-0.938223	0.00370391	Uncharacterized protein [Uniprot Acc. Q5ZIJ7];
TRIM41	-0.857957	0.00738463	TRIM41 [Uniprot Acc. Q5EVY2];
TRIM45	-1.10859	0.0163053
TRIM47	-0.743995	0.0435654
TRIM54	-1.2256	0.0263678	Tripartite motif containing 54 [Uniprot Acc. A0A1D5PVE1];
TRIM58	-0.701512	0.00100287
TRIM63	-0.963297	0.029316	Tripartite motif containing 63 [Uniprot Acc. A0A1D5P5D3];
TRIM65	-1.23794	0.000426746
TRIM7.2	-1.36341	1.64099e-05	Tripartite motif protein 7 [Uniprot Acc. A5HUJ4];
TRIM8	-1.41155	0.000148311	Uncharacterized protein [Uniprot Acc. Q5ZL68];
TRIOBP	-0.918746	0.00876369
TRIR	-1.00349	0.0211894
TRIT1	-0.905973	0.0101663
TRMT12	-1.0077	0.0260073
TRNAT-CGU	-1.44259	0.0104477
TSC22D3	-1.40484	9.70909e-06	Glucocorticoid-induced leucine zipper protein [Uniprot Acc. Q06AW4];
TSPEAR	-0.921253	0.000186924
TST	-1.07632	0.00149316
TTC16	-0.876111	0.0318311
TTC31	-1.17198	0.000324093	Tetratricopeptide repeat domain 31 [Uniprot Acc. A0A1D5PLU5];
TTI1	-0.733822	0.0196625
TTYH2	-1.12805	0.00467623	Protein tweety homolog [Uniprot Acc. R4GGQ8];
TUBA1A	-1.09036	0.00924397
TUBA1A1	-0.942345	0.00491585	Tubulin alpha chain [Uniprot Acc. A0A1D5P198];
TUBA4B	-1.04541	0.0328582	Tubulin alpha chain [Uniprot Acc. F1NW97];
THEM4	-1.68039	0.00489376
TUBB4B	-0.911289	0.00264458
TUBG1	-0.671196	0.0210269	Tubulin gamma chain [Uniprot Acc. A0A1D5NU82];
TUSC2	-0.819806	0.0436105
TUT1	-0.999832	0.000803717
TWF2	-0.825749	0.000138906	Twinfilin-2 [Uniprot Acc. Q5ZM35];
TXLNA	-0.429292	0.0362772
TXNIP	-1.38273	0.000994679
U2AF2	-1.45887	0.000244754
UAP1	-1.28381	0.000197491
UBA52	-1.18877	0.00179901	Ubiquitin-60S ribosomal protein L40 [Uniprot Acc. O42388];
UBALD1	-1.33879	0.000668163
UBALD2	-1.41251	0.000698381
UBAP2L	-0.722027	0.0357687
UBC	-0.876647	0.00406807
UBE2M	-1.18878	0.00138325
UBE2R2	-0.554007	0.00305996	Uncharacterized protein [Uniprot Acc. R4GIV8];
TIMM50	-1.67425	0.000527194
UBL5	-0.632011	0.034802	Ubiquitin like 5 [Uniprot Acc. A0A1D5PWV5];
UBQLN4	-0.845908	0.00727151
TMEM101	-2.10585	3.40994e-07
UCKL1	-0.914822	0.00193457	Uridine-cytidine kinase [Uniprot Acc. F1NB19];
UFC1	-1.41311	0.00155315	Ubiquitin-fold modifier-conjugating enzyme 1 [Uniprot Acc. A0A1D5PLR1];
UNC13D	-0.965614	8.34044e-05
UNC45A	-0.760099	0.00862529
UNC93B1	-1.19785	0.0175892
UQCC3	-1.3919	0.00367891
UQCRH	-0.917403	0.00309179	Cytochrome b-c1 complex subunit 6 [Uniprot Acc. F1NHW5];
UROD	-0.880364	0.011612	Uncharacterized protein [Uniprot Acc. A0A1D5PUM8];
USF1	-1.356	0.000506559	Upstream stimulatory factor 1 [Uniprot Acc. Q5SDL8];
USP19	-0.784152	0.00102785	Ubiquitin specific peptidase 19 [Uniprot Acc. F1NES4];
TMEM167B	-2.12271	0.000229118	Protein kish [Uniprot Acc. A0A1D5P6H7];
USP48	-0.450079	0.0309155	Ubiquitin carboxyl-terminal hydrolase 48 [Uniprot Acc. Q5ZM45];
UTP14A	-0.942988	0.00266646
VPS16	-1.03477	0.000444785	Vacuolar protein sorting-associated protein 16 homolog [Uniprot Acc. A0A1D5PZL3];
VPS25	-0.702209	0.0196678	Vacuolar protein sorting 25 homolog [Uniprot Acc. A0A1D5NW43];
VPS26B	-0.649126	0.0416833	VPS26, retromer complex component B [Uniprot Acc. F1NPH4];
VPS37C	-1.04757	0.0124773
VPS4A	-1.36438	0.000257771
VPS51	-0.981945	0.000631914	Vacuolar protein sorting-associated protein 51 homolog [Uniprot Acc. Q5ZJ25];
TMEM198	-1.56145	0.000293356
VSIG10	-1.2885	0.00519639	V-set and immunoglobulin domain containing 10 [Uniprot Acc. A0A1D5PI88];
WASF2	-0.661033	0.00784702	WAS protein family member 2 [Uniprot Acc. H9L0D7];
TMEM203	-1.53139	0.000372318
TMEM223	-1.65579	0.00102785
TMEM79	-1.8509	0.000506493
TMOD4	-1.67111	0.000122916	Sk-tropomodulin [Uniprot Acc. Q9PUQ7];
WDR55	-1.15949	0.00641143	WD repeat domain 55 [Uniprot Acc. A0A1D5PX38];
TMUB1	-2.00041	4.58524e-05	Transmembrane and ubiquitin like domain containing 1 [Uniprot Acc. A0A1D5PFB3];
WDR90	-1.04045	0.00813752
WIPF2	-1.20034	0.00559168
WNK4	-1.07496	0.00017458
WSB2	-1.46041	2.18605e-06
WWP2	-1.03331	0.00108718	E3 ubiquitin-protein ligase [Uniprot Acc. Q5F427];
XKR8	-1.33017	0.00075703	XK-related protein [Uniprot Acc. Q49M60];
XKRX	-1.10365	0.000426746	XK-related protein [Uniprot Acc. F1P2I0];
XPR1	-0.720142	0.0235329	Xenotropic and polytropic retrovirus receptor 1 [Uniprot Acc. E1C6K2];
XYLT2	-1.06554	0.00626796	Xylosyltransferase II [Uniprot Acc. Q6IVU8];
YBX3	-0.571601	0.038087	Uncharacterized protein [Uniprot Acc. A0A1D5NWH9];
YKT6	-1.28929	0.000891437	Uncharacterized protein [Uniprot Acc. A0A1D5PH43];
YTHDF2	-0.669564	0.0318922	YTH N6-methyladenosine RNA binding protein 2 [Uniprot Acc. A0A1D5P778];
ZBTB17	-1.01474	0.000582081
TOMM40L	-1.69957	0.000873307
ZC3H10	-1.14312	0.0369326
ZC3H4	-1.32747	0.0022232
ZDHHC16	-0.913042	0.000282723	Palmitoyltransferase [Uniprot Acc. E1BZS7];
ZDHHC5	-0.956038	0.0149895	Palmitoyltransferase [Uniprot Acc. Q2THW5];
ZDHHC9	-1.06597	0.000681409
ZFAND2A	-0.690428	0.0244619	Zinc finger AN1-type containing 2A [Uniprot Acc. E1C3S9];
TUBB	-1.80343	7.88961e-05	Tubulin beta-7 chain [Uniprot Acc. P09244];
ZFP36L1	-1.1876	0.0337173	Zinc finger protein 36 C3H1 type-like 1 protein [Uniprot Acc. S5TQ07];
ZFP91	-0.704509	0.000296917
UBE2S	-1.66308	6.82184e-05
ZMAT5	-0.984657	3.38023e-05	Uncharacterized protein [Uniprot Acc. A0A1D5PMH8];
ZMYM3	-0.553111	0.0204013	Zinc finger MYM-type containing 3 [Uniprot Acc. E1C406];
ZMYND10	-1.20826	0.00291946
ZNF142	-1.2741	0.00167003	Zinc finger protein 142 [Uniprot Acc. E1BVZ6];
ZNF335	-0.870725	0.000680385	Zinc finger protein [Uniprot Acc. Q90658];
ZNF341	-0.545318	0.0463252	Uncharacterized protein [Uniprot Acc. Q5ZK52];
ZNF362	-1.3184	0.0222476	Zinc finger protein 362 [Uniprot Acc. R4GKH7];
ZNF511	-0.707075	0.000968794	Zinc finger protein 511 [Uniprot Acc. F1NM07];
ZNF513	-1.46747	0.00179901
ZNF593	-0.990471	0.000900153	Zinc finger protein 593 [Uniprot Acc. Q5ZIT0];
ZNF609	-1.09125	0.0483633	Uncharacterized protein [Uniprot Acc. A0A1D5PJ02];
ZNF628	-0.805926	0.023532
ZNF638	-0.905055	0.000526564
ZNF687	-1.24767	0.00243434	Zinc finger protein 687 [Uniprot Acc. A0A1D5PTU9];
ZNF692	-1.15478	0.00787006	Uncharacterized protein [Uniprot Acc. A5HUJ3];
ZNF71L	-1.17236	0.0127781
ZNRF1	-0.706368	0.0299901
UBTD1	-1.62499	0.00198329
USP21	-1.70527	0.000187998
VPS72	-1.68208	0.000523934	Vacuolar protein sorting 72 homolog [Uniprot Acc. H9KYW9];
WBP1	-1.50587	0.00695537
WBSCR27	-1.82421	0.000294591
WDR13L	-2.42764	1.85026e-05
WDR24	-1.69818	5.56479e-09	GATOR complex protein WDR24 [Uniprot Acc. Q5ZMV9];
WDR74	-1.5819	0.00746585
ZBTB7A	-1.5453	8.5817e-06	Zinc finger and BTB domain-containing protein 7A [Uniprot Acc. O93567];
ZFAND2B	-1.56704	0.000435771
ZFPM1	-1.53651	0.000119478
ABCC1	0.483113	0.0315895	Multidrug resistance-associated protein 1 [Uniprot Acc. Q5F364];
ABCD3	0.6993	0.0219122	ATP binding cassette subfamily D member 3 [Uniprot Acc. Q5F4B9];
ACO1	0.541287	0.0499843	Cytoplasmic aconitate hydratase [Uniprot Acc. Q90875];
ADAM10	0.582731	0.0161991	ADAM metallopeptidase domain 10 [Uniprot Acc. Q5F3N4]; Uncharacterized protein [Uniprot Acc. Q5F458]; Disintegrin metalloprotease ADAM10 [Uniprot Acc. Q8QFX0];
ADCY7	0.743019	0.0485877	Adenylate cyclase [Uniprot Acc. E1C8F6];
AFG3L2	0.415179	0.0209257	AFG3 like matrix AAA peptidase subunit 2 [Uniprot Acc. E1BZ74];
AFTPH	0.468159	0.00532958	Aftiphilin [Uniprot Acc. A0A1D5PLS1];
AGTPBP1	1.15343	0.0100882	Cytosolic carboxypeptidase 1 [Uniprot Acc. R9PXP2];
AHCTF1	0.668966	0.00539917
AKAP10	0.590092	0.000326953
AKTIP	0.49009	0.0161131	AKT-interacting protein [Uniprot Acc. Q5ZJJ5];
ALG1	0.485057	0.0182218
ALS2	0.631672	0.0293651	ALS2, alsin Rho guanine nucleotide exchange factor [Uniprot Acc. E1BX75];
AMN1	0.750807	0.028829	Antagonist of mitotic exit network 1 homolog [Uniprot Acc. E1C238];
ANGPTL2	1.00994	0.00636371
ANKFY1	0.454252	0.034603
ANKIB1	0.720035	0.02445	RBR-type E3 ubiquitin transferase [Uniprot Acc. A0A1D5PZV2];
ANKRA2	0.397665	0.0310778	Ankyrin repeat family A member 2 [Uniprot Acc. Q5ZIC2];
ANKRD12	0.601289	0.0302764
ANKRD22	0.920028	0.0385528	Uncharacterized protein [Uniprot Acc. R4GG26];
ANO3	0.950077	0.00178828	Uncharacterized protein [Uniprot Acc. R4GGS5];
ANO5	0.839005	0.00134533	Anoctamin [Uniprot Acc. F1NN74];
ANXA1	0.89505	0.0476091	Annexin [Uniprot Acc. Q6QAZ9];
AP1G1	0.45591	0.0227012	AP-1 complex subunit gamma [Uniprot Acc. Q5ZJ83];
AP4E1	0.742614	0.000802085
APAF1	0.86514	1.44325e-05	Apoptotic protease-activating factor 1 [Uniprot Acc. F1P1P3];
APIP	0.528739	0.0228698	Methylthioribulose-1-phosphate dehydratase [Uniprot Acc. Q5ZLP2];
APPL1	0.683481	0.0223316
AQR	0.650607	0.00331448
ARAP2	1.02234	0.0201162	ArfGAP with RhoGAP domain, ankyrin repeat and PH domain 2 [Uniprot Acc. A0A1D5PUW8];
ARFGEF2	0.604841	0.00753165	ADP ribosylation factor guanine nucleotide exchange factor 2 [Uniprot Acc. E1BVQ3];
ARFIP1	0.700472	0.0185003	Uncharacterized protein [Uniprot Acc. A0A1D5P997];
ARHGAP24	1.15001	0.0204013
ARID2	0.486337	0.0167178	AT-rich interaction domain 2 [Uniprot Acc. A0A1D5PM14];
ARID4B	0.60044	0.0349827	AT-rich interaction domain 4B [Uniprot Acc. A0A1D5NUP1];
ARMC1	0.60167	0.00189043	Armadillo repeat-containing protein 1 [Uniprot Acc. Q5ZMQ0];
ARMT1	0.696616	0.0290237
ARPP19	0.566792	0.000229709	cAMP-regulated phosphoprotein 19 [Uniprot Acc. Q5ZLY8];
ARSB	0.876218	0.00923215	Arylsulfatase B [Uniprot Acc. F1P099];
ARSK	0.751368	0.000324093	Arylsulfatase K [Uniprot Acc. Q5ZK90];
ARV1	0.518247	0.0287586
ASAP1	0.944596	0.0133691	ArfGAP with SH3 domain, ankyrin repeat and PH domain 1 [Uniprot Acc. A0A1D5P9X9];
ATAD2B	0.556255	0.00307714
ATG2B	0.950096	0.00415438
ATG4A	0.622808	0.000301465	Cysteine protease [Uniprot Acc. A0A1I7Q405]; Cysteine protease ATG4A [Uniprot Acc. Q5ZIW7];
ATG7	0.518738	0.0454922	Ubiquitin-like modifier-activating enzyme ATG7 [Uniprot Acc. Q5ZKY2];
ATMIN	0.488004	0.0284763	ATM interactor [Uniprot Acc. A0A1D5P9S8];
ATP13A3	0.845516	0.0240845	Cation-transporting ATPase [Uniprot Acc. A0A1D5PGC9];
ATP2B1	0.643228	0.00904097	Calcium-transporting ATPase [Uniprot Acc. A0A1D5PSV8];
ATP6AP2	0.464635	0.0321766	Uncharacterized protein [Uniprot Acc. F1NB42];
ATXN3	0.585338	0.0454896	Ataxin-3 [Uniprot Acc. Q9W689];
ATXN7L1	0.519706	0.00890412
AZI2	0.439598	0.00827326
B3GALNT1	0.6579	0.0481899
BAG1	0.48916	0.0391168	Uncharacterized protein [Uniprot Acc. F1NPL0];
BAZ1A	0.573538	0.00680979
BCL7A	0.588408	0.0208794
BDP1L	0.695052	0.00425383
BFAR	0.479452	0.0197889
BNIP2	0.400436	0.0135259
BOD1L1	0.612637	0.0110086
BRD1	0.718014	0.00139876	Uncharacterized protein [Uniprot Acc. A0A1D5PJ78];
BRD7	0.560402	0.0278134	Bromodomain-containing protein 7 [Uniprot Acc. Q5ZKG2];
BROX	0.429143	0.00441235
BTAF1	0.85693	0.000698381	B-TFIID TATA-box binding protein associated factor 1 [Uniprot Acc. A0A1D5P1T4];
BTF3L4	0.566177	0.00147161
C13H5orf24	0.460832	0.00281287
C14H16ORF52	0.671339	0.011275	Modulator of smoothened [Uniprot Acc. E1C1C0];
C14H16orf62	0.579108	0.0176383
C18H17orf75	0.567804	0.0292764
C1GALT1	0.501827	0.0486514	Glycoprotein-N-acetylgalactosamine 3-beta-galactosyltransferase 1 [Uniprot Acc. Q5F3G7];
C1H12orf50	0.903614	0.00636371
C1H3ORF38	0.575753	0.00365023	Chromosome 3 open reading frame 38 [Uniprot Acc. E1C7U8];
C3H6orf120	0.512065	0.0121864	UPF0669 protein C6orf120 homolog [Uniprot Acc. Q5ZLK8];
C4H4ORF50	1.37332	0.00193021
C8H1orf27	0.575668	0.0165629	Protein odr-4 homolog [Uniprot Acc. Q5ZKH8]; Uncharacterized protein [Uniprot Acc. F1NYX9];
CAMSAP2	0.622644	0.00710165	Calmodulin regulated spectrin associated protein family member 2 [Uniprot Acc. E1BY04];
CANX	0.449522	0.032093	Uncharacterized protein [Uniprot Acc. A0A1D5PF08];
CASD1	0.575397	0.0321471	CAS1 domain containing 1 [Uniprot Acc. F1NZ82];
CASP3	0.653979	0.000746108	Caspase-3 [Uniprot Acc. O93417];
CASP8AP2	0.824278	0.000108701	Caspase 8 associated protein 2 [Uniprot Acc. E1BZQ5];
CCDC173	0.95302	0.0404636
CCDC18	1.11531	0.00100568
CCDC186	0.521984	0.00323434	Coiled-coil domain containing 186 [Uniprot Acc. E1BWV9];
CCDC47	0.728711	0.0140627	Coiled-coil domain containing 47 [Uniprot Acc. F1NL71];
CCND2	0.868387	0.00591623	G1/S-specific cyclin-D2 [Uniprot Acc. P49706];
CCNG2	0.511527	0.0213727	Cyclin G2 [Uniprot Acc. F1NBF6];
CCNJ	0.839614	0.000378745	Cyclin J [Uniprot Acc. E1C1A2];
CCNT2	0.654176	0.0172018	Cyclin T2 [Uniprot Acc. F1NIJ9];
CCPG1	0.605468	0.0208784	Cell cycle progression protein 1 [Uniprot Acc. Q5ZM60];
CCZ1	0.568994	0.0046186	Vacuolar fusion protein CCZ1 homolog [Uniprot Acc. Q5ZLN2];
CD200R1L	1.21292	0.0118398
CD274	1.18624	0.0356244
CD47	0.555864	0.0184007	CD47 molecule [Uniprot Acc. Q5ZL65]; CD47 glycoprotein isoform A [Uniprot Acc. Q6XFR1]; CD47 glycoprotein isoform B [Uniprot Acc. Q6XFR0];
CDC45	0.862978	0.0211894
CDC73	0.514622	0.00683098	Parafibromin [Uniprot Acc. Q5ZLM0];
CDCA4	0.614514	0.0193401	Uncharacterized protein [Uniprot Acc. A0A1D5P0W8];
CDCA9	0.563124	0.0200769
CELF1	0.511055	0.0303631	CUGBP Elav-like family member 1 [Uniprot Acc. Q5F3T7];
CEP162	0.897945	0.00827326
CEP44	0.666127	0.00218258	Centrosomal protein 44 [Uniprot Acc. E1C687];
CEP97	0.905777	2.67429e-05
CERK	0.982435	0.035464	Uncharacterized protein [Uniprot Acc. Q5F3H3];
CERS3	0.539665	0.0262035	Ceramide synthase 3 [Uniprot Acc. F1N8P2];
CFLAR	0.863703	0.00284741	CASP8 and FADD-like apoptosis regulatory protein [Uniprot Acc. E9NPB4]; Uncharacterized protein [Uniprot Acc. E1C4U6];
CGTL	0.807056	0.0494342	Uncharacterized protein [Uniprot Acc. F1P296];
CHFR	0.524842	0.00495862
CHM	0.867631	0.00194644	Rab proteins geranylgeranyltransferase component A [Uniprot Acc. Q5ZKN6];
CHST15	1.25735	0.0197966	Carbohydrate sulfotransferase 15 [Uniprot Acc. E1C8W5];
CIITA	1.21198	0.0118364	Uncharacterized protein [Uniprot Acc. F1NAC7];
CIPC	0.657216	0.00568489	CLOCK interacting pacemaker [Uniprot Acc. F1NAE8];
CKAP5	0.402449	0.0264804	Uncharacterized protein [Uniprot Acc. F1P0Y0];
CLCN3	0.335445	0.0369623	Chloride channel protein [Uniprot Acc. A0A1D5PIW1];
CLINT1	0.53895	0.00441075	Uncharacterized protein [Uniprot Acc. Q5ZM53];
CLIP1	0.925211	0.00687339	CAP-Gly domain-containing linker protein 1 [Uniprot Acc. O42184];
CLK4	0.400183	0.0456671
CMTM4	0.353457	0.0357373
CMTM6	0.849267	0.0165208
CNOT6	0.718677	0.0497321	CCR4-NOT transcription complex subunit 6 [Uniprot Acc. A0A1D5P1T8];
CNOT7	0.356337	0.0373638	CCR4-NOT transcription complex subunit 7 [Uniprot Acc. Q5ZJV9];
COG2	0.578403	0.00139876	Component of oligomeric golgi complex 2 [Uniprot Acc. E1C7Y1];
COG3	0.563046	0.0137846	Component of oligomeric golgi complex 3 [Uniprot Acc. F1NXB9];
COMMD6	0.615771	0.00225887
COPS2	0.546257	0.0120552	Uncharacterized protein [Uniprot Acc. Q5ZI80];
CPEB3	0.664682	0.0333197	Cytoplasmic polyadenylation element binding protein 3 [Uniprot Acc. E1BT34];
CPNE3	0.582499	0.000594611
CPSF2	0.528661	0.0324255	Cleavage and polyadenylation specificity factor subunit 2 [Uniprot Acc. Q5F3I9];
CREBRF	0.451456	0.0241528	CREB3 regulatory factor [Uniprot Acc. F1N8U9];
CSGALNACT1	1.02561	0.0208075
CSGALNACT2	0.565969	0.0384509	Hexosyltransferase [Uniprot Acc. E1C2T4];
CTR9	0.515381	0.0353856
CUL4B	0.53744	0.00489376	Cullin 4B [Uniprot Acc. E1BQK9];
CUL5	0.582574	0.0313002
CYB5R4	0.459125	0.0257017
CYLD	0.589422	0.000725526	CYLD lysine 63 deubiquitinase [Uniprot Acc. F1NH67];
DAO	1.11177	0.043115	D-amino acid oxidase [Uniprot Acc. A0A1D5PZG1];
DBR1	0.473276	0.0292764	Lariat debranching enzyme [Uniprot Acc. Q5ZLM2];
DCAF7	0.798078	0.00445324	DDB1 and CUL4 associated factor 7 [Uniprot Acc. Q5ZIT1];
DCLRE1C	0.870883	0.0350558	Protein artemis [Uniprot Acc. Q5QJC2];
DCP1A	0.742419	0.00106526
DCP2	1.24018	0.00437304
DCUN1D2	0.509198	0.0222476
DCUN1D4	0.915611	0.00393829
DDIAS	0.611345	0.00596546
DDX1	0.440182	0.0144157	ATP-dependent RNA helicase DDX1 [Uniprot Acc. Q90WU3];
DDX20	0.582689	0.0190716	DEAD-box helicase 20 [Uniprot Acc. F1P5C0];
DDX3X	0.518039	0.0219122	DEAD-box helicase 3,X-linked [Uniprot Acc. Q5F491];
DDX5	0.43235	0.00641143	DEAD-box RNA helicase [Uniprot Acc. Q9W744];
DDX55	0.524341	0.0298537	ATP-dependent RNA helicase DDX55 [Uniprot Acc. Q5ZLN8];
DECR1	0.900845	0.00146736
DENND4A	0.839635	0.00847169	DENN domain containing 4A [Uniprot Acc. A0A1D5NU69];
DENND4C	0.611262	0.0320609	DENN domain containing 4C [Uniprot Acc. F1NQ24];
DGKE	0.453666	0.00781394	Diacylglycerol kinase [Uniprot Acc. E1C3R5];
DHX29	0.609104	0.00973485	ATP-dependent RNA helicase DHX29 [Uniprot Acc. E1C388];
DICER1	1.07698	0.00289977	Endoribonuclease Dicer [Uniprot Acc. Q25BN1];
DIP2A	0.676259	0.00888066
DNAJB4	0.585182	0.00794777	DnaJ heat shock protein family (Hsp40) member B4 [Uniprot Acc. F1NKV0];
DNAJB9	0.583251	0.0180887
DNAJC12	0.644549	0.0256264	Uncharacterized protein [Uniprot Acc. E1C6F1];
DNAJC13	0.635552	0.0442927	DnaJ heat shock protein family (Hsp40) member C13 [Uniprot Acc. A0A1D5PM56]; DnaJ heat shock protein family (Hsp40) member C13 [Uniprot Acc. A0A1D5NZ71];
DNAJC21	0.479704	0.0405123	DnaJ heat shock protein family (Hsp40) member C21 [Uniprot Acc. E1C4H3];
DOCK9	1.12145	0.0303631	Dedicator of cytokinesis 9 [Uniprot Acc. E1BR01];
DPP10	0.988689	0.00778281	Dipeptidyl peptidase like 10 [Uniprot Acc. A0A1D5P929];
DYNC1I2	0.779944	0.00199353	Uncharacterized protein [Uniprot Acc. Q5ZK94];
DYNC1LI2	0.928611	0.000732192	Uncharacterized protein [Uniprot Acc. Q5ZMQ4];
E2F3	0.827596	0.00495667	E2F transcription factor 3 [Uniprot Acc. F1NR90];
EDRF1	0.621496	0.00141319
EFR3A	0.593861	0.0225041
EIF2AK3	0.657885	0.024078
EIF2AK4	0.785198	3.40994e-07
EIF4G2	0.456047	0.0072703	eIF4G-related protein NAT1 [Uniprot Acc. Q5KTT9];
EIF4H	0.33718	0.0448385	Uncharacterized protein [Uniprot Acc. Q5ZMR0];
ELF1	0.467382	0.000590415	Uncharacterized protein [Uniprot Acc. Q5ZMG4];
ELMSAN1	0.904306	0.00018956	ELM2 and Myb/SANT domain containing 1 [Uniprot Acc. F1P4S4];
EMC7	0.697064	0.00528572	ER membrane protein complex subunit 7 [Uniprot Acc. E1C0R9];
EML1	0.828154	0.00832858
EMSY	0.434437	0.0305599
ENOX2	0.436095	0.0125752	Uncharacterized protein [Uniprot Acc. Q5ZIU5];
EPC2	0.582023	0.0332683	Enhancer of polycomb homolog [Uniprot Acc. E1C8I3];
EPG5	0.561132	0.00319221	Ectopic P-granules autophagy protein 5 homolog [Uniprot Acc. A0A1D5PUX8];
EPS15	0.526808	0.010096	Uncharacterized protein [Uniprot Acc. Q5ZMT8];
EPSTI1	1.0413	0.00953194
ERMP1	0.629706	0.0384323	Endoplasmic reticulum metallopeptidase 1 [Uniprot Acc. E1C3Q6];
ERO1B	0.645681	0.0100208
ESYT2	0.54179	0.0432094	Extended synaptotagmin 2 [Uniprot Acc. A0A1D5P2W2];
ETF1	0.495893	0.0279822	Eukaryotic translation termination factor 1 [Uniprot Acc. A0A1L1RX26];
EVI5	0.607309	0.00940815
EXOC1	0.551866	0.0214082	Exocyst complex component 1 [Uniprot Acc. A0A1D5P782];
EXTL2	0.969321	0.0209257
FAM107B	0.563757	0.0479321
FAM120A	0.394379	0.0399516	Uncharacterized protein [Uniprot Acc. A0A1D5NVZ1];
FAM175A	0.693057	0.0293245
FAM175B	0.526386	0.00273354	Uncharacterized protein [Uniprot Acc. Q5F351];
FAM199X	0.572377	0.00918375
FAM217B	0.528107	0.0153871	Family with sequence similarity 217 member B [Uniprot Acc. R4GK82];
FAM65C	0.461931	0.0443987
FAM91A1	0.680142	0.00172308	Family with sequence similarity 91 member A1 [Uniprot Acc. A0A1D5NU70];
FBXL4	0.478342	0.0153871	F-box and leucine rich repeat protein 4 [Uniprot Acc. E1C3J3];
FBXO5	0.87527	0.0199727
FER	0.582094	0.0486514
FGD4	0.923385	0.0331253
FGD6	0.628972	0.0129845	FYVE, RhoGEF and PH domain containing 6 [Uniprot Acc. F1NVP2];
FMR1	0.609973	0.00237124
FNTA	0.614717	0.00541022
FRYL	0.554216	0.0412591
FUNDC1	0.537426	0.0305435	FUN14 domain-containing protein 1 [Uniprot Acc. E1BWM5];
FXR1	0.529086	0.0199422	FMR1 autosomal homolog 1 [Uniprot Acc. Q5F3S6]; Uncharacterized protein [Uniprot Acc. A0A1D5PDA7];
FYCO1	0.489337	0.0202615	Uncharacterized protein [Uniprot Acc. A0A1D5NWC3];
GABPA	0.372942	0.0337106	GA binding protein transcription factor alpha subunit [Uniprot Acc. Q5ZJ46];
GAPVD1	0.451886	0.0433935	Uncharacterized protein [Uniprot Acc. E1C268];
GARNL3	0.521023	0.0309155	GTPase-activating Rap/Ran-GAP domain-like protein 3 [Uniprot Acc. Q5ZJY3];
GAS7	0.689036	0.0337714	Growth arrest specific 7 [Uniprot Acc. A0A1D5PK04];
GCFC2	0.525465	0.0153606
GEN1	0.554904	0.00591623
GGH	0.512418	0.0347982	Folate gamma-glutamyl hydrolase [Uniprot Acc. A0A1D5P167];
GID8	0.691378	0.00636371	Glucose-induced degradation protein 8 homolog [Uniprot Acc. Q5ZKQ7];
GKAP1	0.585961	0.0188878
GMFB	1.03149	0.000723738	Uncharacterized protein [Uniprot Acc. Q5ZJ22];
GNA13	0.549167	0.00619205	G protein subunit alpha 13 [Uniprot Acc. A0A1D5PQE8];
GNL2	0.591808	0.00683098	Nucleolar GTP-binding protein 2 [Uniprot Acc. E1BVP8];
GNPDA2	0.740466	0.0182218	Glucosamine-6-phosphate isomerase [Uniprot Acc. E1C878];
GNPTAB	0.746651	0.0292764	N-acetylglucosamine-1-phosphate transferase subunits alpha and beta [Uniprot Acc. A0A1D5P8V5];
GOLGA1	0.61626	0.00196012
GOLGA5	0.708873	0.000601872	Golgin A5 [Uniprot Acc. E1C947];
GOLGB1	0.595379	0.0237682
GOPC	0.649376	0.000625383	Uncharacterized protein [Uniprot Acc. F1N8T3];
GOSR2	0.440271	0.034754	Uncharacterized protein [Uniprot Acc. F1NUM3];
GPATCH1	0.543226	0.0494342	G-patch domain containing 1 [Uniprot Acc. F1NUA0];
GPCPD1	0.614126	0.000196151	Glycerophosphocholine phosphodiesterase GDE1-like protein [Uniprot Acc. S5ZB27]; Uncharacterized protein [Uniprot Acc. E1BYP8];
GPR107	0.398893	0.0460314	Uncharacterized protein [Uniprot Acc. Q5ZJ99];
GPR155	0.551114	0.00441235	G protein-coupled receptor 155 [Uniprot Acc. F1NXA3];
GRK7	0.5908	0.0490809
GSAP	0.932642	0.0247033
GUCD1	0.735289	0.00540358
GYG1	0.49658	0.03095	Uncharacterized protein [Uniprot Acc. Q5ZJQ0];
HAUS3	1.06997	0.0264166
HBS1L	0.47998	0.0288469	HBS1 like translational GTPase [Uniprot Acc. E1BW59];
HCFC2	0.496398	0.0406047	Host cell factor C2 [Uniprot Acc. A0A1D5PJV0];
HCK	1.74065	0.00383064
HEATR5A	0.843039	0.00117
HECA	0.406447	0.0425466
HELB	0.69379	0.0171238	DNA helicase B [Uniprot Acc. E1C1Z0];
HEMK1	0.552706	0.0401492	HemK methyltransferase family member 1 [Uniprot Acc. E1BTM2];
HLCS	0.607373	0.0106568	Holocarboxylase synthetase [Uniprot Acc. E1C4U9];
HNRNPM	0.337983	0.0292764	Uncharacterized protein [Uniprot Acc. Q5ZL80];
HNRNPR	0.446426	0.00406871	Uncharacterized protein [Uniprot Acc. A0A1D5P954];
HOOK1	0.843227	0.0321766	Protein Hook homolog 1 [Uniprot Acc. Q5ZJ27];
HOOK3	0.486919	0.0390631	Hook microtubule tethering protein 3 [Uniprot Acc. F1NKH3];
HPS3	0.654891	0.000627061	HPS3, biogenesis of lysosomal organelles complex 2 subunit 1 [Uniprot Acc. A0A1D5NU77];
HSF2BP	0.801351	0.00976992
HSPA13	0.717391	7.78435e-05	Uncharacterized protein [Uniprot Acc. F1ND59];
HTATSF1	0.556362	0.0264269	HIV-1 Tat specific factor 1 [Uniprot Acc. F1P1G7];
HVCN1	0.936011	0.0383445	Voltage-gated hydrogen channel 1 [Uniprot Acc. Q5F4C0];
IDE	0.595207	0.0293739
IDS	0.593602	0.036668	Uncharacterized protein [Uniprot Acc. A0A1L1RU31];
IFIH1	0.871985	0.000252825	Melanoma differentiation associated protein-5 [Uniprot Acc. D9N195];
IFNAR1	0.663667	0.0169329	Interferon alpha/beta receptor 1 [Uniprot Acc. Q9YHW0];
IFNAR2	0.841316	0.000456217	Interferon alpha/beta receptor 2 [Uniprot Acc. Q9YHV9];
IGF2R	0.924287	3.66807e-05	Cation-independent mannose-6-phosphate receptor [Uniprot Acc. Q90681];
IKZF5	0.368645	0.0440351	Zinc finger protein Pegasus [Uniprot Acc. Q5ZLR2];
IL31RA	0.786067	0.00140486
ING3	0.689812	0.00382621	Inhibitor of growth protein [Uniprot Acc. F1NI27]; Inhibitor of growth protein 3 [Uniprot Acc. Q5ZK36];
INPP4A	0.615156	0.0363032	Inositol polyphosphate-4-phosphatase type I A [Uniprot Acc. A0A1D5P5C7];
INSIG2	0.498218	0.00370391	Insulin-induced gene protein [Uniprot Acc. R4GK90];
IPPK	0.672172	0.00332781	Inositol-pentakisphosphate 2-kinase [Uniprot Acc. E1BV79];
IQGAP3	0.672756	0.0447767	IQ motif containing GTPase activating protein 1 [Uniprot Acc. A0A1D5PIZ8];
IRAK2	0.545016	0.00552386	Uncharacterized protein [Uniprot Acc. Q5F382];
IRS4	0.644149	0.000885927	Insulin receptor substrate 4 [Uniprot Acc. F1NDQ2];
ISY1	0.417998	0.0418897
ITCH	0.691295	0.000252194	E3 ubiquitin-protein ligase [Uniprot Acc. A0A1D5PQP3];
ITFG1	0.669696	0.0168261	Uncharacterized protein [Uniprot Acc. Q5ZL76];
ITFG2	0.488087	0.0350558	Integrin alpha FG-GAP repeat containing 2 [Uniprot Acc. E1BTL2];
ITGA2	0.926666	0.0269171	Integrin subunit alpha 2 [Uniprot Acc. F1N8T2];
ITGAV	1.77999	2.22896e-05	Integrin alpha-V [Uniprot Acc. P26008];
ITPRIP	0.966581	0.000802568
JAKMIP1	1.03321	0.0197889
JMJD1C	0.666415	0.0298115	Uncharacterized protein [Uniprot Acc. F1N9P6];
KATNBL1	0.799451	0.0353927	Uncharacterized protein [Uniprot Acc. F1P0J1];
KBTBD8	0.777124	0.00991635
KCTD9	0.466257	0.0235965	Potassium channel tetramerization domain containing 9 [Uniprot Acc. Q5ZJ71];
KDM1B	0.544457	0.0141859	Lysine demethylase 1B [Uniprot Acc. E1BRG3];
KDM3B	0.377644	0.0299546
KDM6A	0.549185	0.00678713	Lysine (K)-specific demethylase 6A [Uniprot Acc. V9GWR3]; Uncharacterized protein [Uniprot Acc. A0A1D5PNS2];
KDM7A	0.561278	0.00087276
KEL	0.732542	0.018235
KIAA0753	0.616086	0.0358194
KIAA1109	0.778916	0.00967919
KIAA1147	0.761972	0.0117827
KIAA1551	0.962329	0.00415438
KIF13A	0.99094	0.00862529
KIF14	0.721031	0.0309155
KIF16B	0.816818	0.0433418
KIF21A	1.43378	0.00321954	Kinesin family member 21A [Uniprot Acc. A0A1D5PVG4];
KIF27	0.900561	0.0149895
KIN	0.61275	0.034783
KLF13	0.64066	0.0206794
KLF7	0.823589	0.0428363	KLF7 [Uniprot Acc. I3QKS3];
KLRD1	0.64141	0.0384335	C-type lectin-like receptor variant [Uniprot Acc. A0ELQ1];
KMT2A	0.685854	0.0491628
KMT5B	0.52936	0.038087
KPNA5	0.717225	0.00113496
L3MBTL3	0.640439	0.0486776
LARP1B	0.42734	0.045983	La ribonucleoprotein domain family member 1B [Uniprot Acc. F1NBQ1];
LARS	0.481479	0.00305996	Leucyl-tRNA synthetase [Uniprot Acc. E1C2I9];
LCA5	0.718553	0.0286512	LCA5, lebercilin [Uniprot Acc. E1BQB4];
LEPROT	0.526998	0.00691317	Leptin receptor gene-related protein [Uniprot Acc. Q5ZJD9];
LETM1	0.652981	0.00191014	Mitochondrial proton/calcium exchanger protein [Uniprot Acc. A0A1I7Q423];
LGMN	0.587655	0.0344289	Legumain [Uniprot Acc. E1C958];
LHX8	0.942441	0.0159316
LIG4	0.76978	0.0355487	DNA ligase 4 [Uniprot Acc. Q90YB1];
LIN7C	0.585308	0.00527547	Protein lin-7 homolog C [Uniprot Acc. Q5F425];
LIN9	0.62536	0.0197889	Lin-9 DREAM MuvB core complex component [Uniprot Acc. Q5ZMF8];
LMBRD1	0.541743	0.0270993	Probable lysosomal cobalamin transporter [Uniprot Acc. Q5ZI05];
LMBRD2	0.653345	0.0262035	LMBR1 domain-containing protein 2 [Uniprot Acc. Q5F3F5];
LMTK2	0.976697	0.000296917
LNPEP	0.576669	0.0358134	Leucyl and cystinyl aminopeptidase [Uniprot Acc. A0A1D5PL84];
LOC101747896	0.862908	0.0207866
LOC101750048	0.956662	0.0180088
LOC101750509	0.879644	0.011619
LOC101752215	0.88196	0.0021435
LOC107052235	0.748357	0.0437065
LOC107052719	0.944506	0.0150755
LOC107053492	1.08933	0.00920412
LOC107053678	1.12336	0.0133691
LOC107054268	1.26873	0.000683811
LOC107054285	1.29501	0.0100882
LOC107054512	0.736662	0.0110086
LOC107054759	0.888187	0.0257841
LOC107056693	0.983585	0.000418055	Leucine rich repeat containing 8 VRAC subunit B [Uniprot Acc. E1BZK2];
LOC112529954	1.46628	0.0131652
LOC112530194	0.992025	0.0321766
LOC112530486	1.56481	2.6273e-06
LOC112530796	1.14325	0.0103113
LOC112532443	0.876479	0.0318922
LOC112532514	0.934864	0.00522003
LOC112532515	1.39668	0.000810699
LOC112532597	1.0931	0.0234118
LOC112532705	0.625655	0.0219122
LOC112532831	1.16658	0.0390329
LOC415756	1.0092	0.0160378	Uncharacterized protein [Uniprot Acc. A0A1D5P654];
LOC769044	1.03016	0.036668
LOC776067	0.568746	0.0100882
LONRF1	0.599484	0.00269949
LPIN2	0.503582	0.0216011	Uncharacterized protein [Uniprot Acc. A0A1D5PV53];
LPP	0.675613	0.0260635	Lipoma-preferred partner homolog [Uniprot Acc. Q5F464];
LTA4H	0.572596	0.0382825	Leukotriene A(4) hydrolase [Uniprot Acc. Q5ZJJ6];
LTN1	0.679274	0.00353024
LY75	0.979662	0.000422306	DEC-205 protein [Uniprot Acc. Q4LDF5];
LYAR	0.710594	0.00271383	Ly1 antibody reactive [Uniprot Acc. E1C1Q0];
MAN2A1	0.524682	0.00511494	Alpha-mannosidase [Uniprot Acc. F1NKR1];
MANBA	0.570404	0.0439555
MANEA	0.662832	0.0302906	Uncharacterized protein [Uniprot Acc. F1NWI5];
MAP4K3	0.571209	0.00826365
MAPK11	0.745046	0.0463546	Mitogen-activated protein kinase [Uniprot Acc. Q5ZIK8];
MAPKAPK5	0.412794	0.0277035	Uncharacterized protein [Uniprot Acc. F1NHB6];
MARCH6	0.503833	0.00843814	Membrane associated ring-CH-type finger 6 [Uniprot Acc. A0A1D5NWV0];
MARCH7	0.518137	0.00291588
MAT2B	0.531721	0.0444633	Methionine adenosyltransferase 2 subunit beta [Uniprot Acc. E1BTX6];
MATR3	0.508989	0.026244	Nuclear protein matrin 3 [Uniprot Acc. Q8UWC5];
MBTD1	0.403927	0.0169088
MBTPS2	0.791235	0.00121478	Membrane bound transcription factor peptidase, site 2 [Uniprot Acc. E1BR82];
MCFD2	0.755373	0.0361215	Uncharacterized protein [Uniprot Acc. Q5ZJB5];
MCUR1	0.99627	0.0357209	Mitochondrial calcium uniporter regulator 1 [Uniprot Acc. E1BZ36];
MDN1	0.588819	0.0353909
MED15	0.421532	0.0318922
METTL4	0.717127	0.0110895	Methyltransferase like 4 [Uniprot Acc. A0A1D5PM33];
MFAP3	0.567651	0.0190716	Uncharacterized protein [Uniprot Acc. Q5F3V6];
MFSD14A	0.54614	0.0210569	Uncharacterized protein [Uniprot Acc. Q5F3D4];
MGA	0.551622	0.013332
MGAT5	0.592085	0.0442927	Uncharacterized protein [Uniprot Acc. F1NEL5];
MICU2	0.603721	0.0148594
MIER3	0.71612	0.00706499	Uncharacterized protein [Uniprot Acc. F1N931];
MIGA1	0.877944	0.000148311
MIOS	0.506557	0.0198253
MIR3064	0.571996	0.0302806
MIR6572	1.34937	0.0257841
MKKS	0.457785	0.00843988	Uncharacterized protein [Uniprot Acc. E1BTY2];
MKL2	0.850829	0.00018043	Myocardin related transcription factor B [Uniprot Acc. A0A1D5P8I5];
MMADHC	0.384346	0.0206794	Methylmalonic aciduria and homocystinuria type D homolog, mitochondrial [Uniprot Acc. Q5ZKP2];
MMR1L4	1.04385	0.031774	MRC1L-B protein [Uniprot Acc. M1XGZ4];
MON2	0.437016	0.0300893	Uncharacterized protein [Uniprot Acc. F1NZJ9];
MOSPD2	0.833538	0.00420251
MPLKIP	0.412947	0.026244	M-phase specific PLK1 interacting protein [Uniprot Acc. A0A1D5P661];
MSH4	0.70101	0.00224648
MTF2	0.737733	0.0182697	Polycomblike 2 [Uniprot Acc. Q6X7S8];
MTM1	0.659775	0.00552386
MTMR6	0.479753	0.0260258
MTMR8	0.506893	0.036668	Myotubularin-related protein 8 [Uniprot Acc. Q5F452];
MTPN	0.437363	0.0384335	Myotrophin [Uniprot Acc. Q91955];
MYCT1	0.646821	0.028171
MYH9	0.579269	0.0365017	Myosin-9 [Uniprot Acc. P14105];
MYO1C	0.518488	0.0302806	Unconventional myosin-Ic [Uniprot Acc. Q5ZLA6];
MYO5A	1.06317	0.0444633	Unconventional myosin-Va [Uniprot Acc. Q02440];
MYO9B	0.511031	0.00467623	Uncharacterized protein [Uniprot Acc. A0A1D5NYD0];
N4BP1	0.504888	0.00780227	NEDD4-binding protein 1 [Uniprot Acc. Q5ZLE9];
N4BP2	0.773837	0.00204267
NAA25	0.663228	0.00151568	Uncharacterized protein [Uniprot Acc. A0A1D5P768];
NADK	0.675312	0.00103264	Uncharacterized protein [Uniprot Acc. A0A1D5PVT8];
NADK2	0.855918	0.016616	NAD kinase 2, mitochondrial [Uniprot Acc. F1NJV0];
NADSYN1	0.540036	0.0187403	Glutamine-dependent NAD(+) synthetase [Uniprot Acc. Q5ZMA6];
NANP	0.464833	0.0409313
NAPG	0.611359	0.00993291	NSF attachment protein gamma [Uniprot Acc. E1BWS2];
NBAS	0.773963	0.0243416
NBN	1.05973	0.000795176	Nibrin [Uniprot Acc. Q9DE07];
NBR1	0.56227	0.00331873	NBR1, autophagy cargo receptor [Uniprot Acc. E1C6F8];
NCBP1	0.468686	0.0175478	Nuclear cap-binding protein subunit 1 [Uniprot Acc. Q5ZJZ6];
NCKAP1	0.889661	0.0390356	NCK associated protein 1 [Uniprot Acc. E1C6G9];
NCOA3	0.597799	0.0312759	Nuclear receptor coactivator [Uniprot Acc. F1NMB5];
NEDD4	1.10842	0.00109591
NELFA	0.409326	0.0191786	Uncharacterized protein [Uniprot Acc. Q5F3Y7];
NFX1	0.996399	0.0221655
NIPA1	0.948399	0.0474371
NKTR	0.806281	0.000939108
NMI	0.515378	0.0124773
NMNAT1	0.946494	0.00474175
NOL11	0.86403	0.000619595	Nucleolar protein 11 [Uniprot Acc. Q5ZL79];
NOMO3	0.486149	0.0328091	Uncharacterized protein [Uniprot Acc. A0A1D5PJL7];
NR2C2	0.785893	0.000606926	Nuclear receptor subfamily 2 group C member 2 [Uniprot Acc. F1P0B9];
NUDCD2	0.490875	0.0394695
NUP50	0.512414	0.00209721	Uncharacterized protein [Uniprot Acc. Q5F473];
OSBPL2	0.478874	0.0440351	Oxysterol-binding protein [Uniprot Acc. Q5ZLC4];
OSTM1	0.758112	0.012474	Osteopetrosis associated transmembrane protein 1 [Uniprot Acc. Q5ZMW4];
PACSIN2	0.851542	0.000240335	Protein kinase C and casein kinase substrate in neurons protein 2 [Uniprot Acc. O13154];
PAIP1	0.720022	0.001712	Uncharacterized protein [Uniprot Acc. A0A1D5PLN6];
PAK1IP1	0.495356	0.0208642	p21-activated protein kinase-interacting protein 1-like [Uniprot Acc. Q5ZKU8];
PAN3	0.549937	0.0292764
PANK3	0.423157	0.0264269
PCID2	0.60827	0.00275142	Uncharacterized protein [Uniprot Acc. F1NEE3];
PCM1	0.845029	0.00385674	Pericentriolar material 1 protein [Uniprot Acc. Q8AV28];
PCMTD1	0.621545	0.0132631	Protein-L-isoaspartate O-methyltransferase domain-containing protein 1 [Uniprot Acc. Q5ZMR3];
PDCD10	0.619118	0.00198613	Programmed cell death protein 10 [Uniprot Acc. Q5ZIV5];
PDCD6IP	0.683587	0.00283875
PDCL	0.486729	0.0184757	Phosducin like [Uniprot Acc. E1BQM7];
PDE3B	0.536313	0.0481361	Phosphodiesterase [Uniprot Acc. Q5F3N7];
PDHX	0.663533	0.0298872	Dihydrolipoamide acetyltransferase component of pyruvate dehydrogenase complex [Uniprot Acc. Q5F3G9];
PDLIM5	0.650125	0.0087222	Uncharacterized protein [Uniprot Acc. Q5F3G1];
PDP2	0.616245	0.00408213	Pyruvate dehyrogenase phosphatase catalytic subunit 2 [Uniprot Acc. F1NW03];
PDS5A	0.651189	0.0238536	Sister chromatid cohesion protein PDS5 homolog A [Uniprot Acc. Q5F3V3];
PDXDC1	0.738786	0.00667503
PDZD8	0.526102	0.0151817	PDZ domain containing 8 [Uniprot Acc. R4GJL4];
PER2	0.737124	0.00982724	Period circadian protein homolog 2 [Uniprot Acc. Q8QGQ8];
PEX1	0.532899	0.00489376	Peroxisomal biogenesis factor 1 [Uniprot Acc. E1BY08];
PHF6	0.545362	0.0432734	PHD finger protein 6 [Uniprot Acc. V9GVP7];
PHIP	0.54139	0.0283003
PITPNB	0.434582	0.0450546	Uncharacterized protein [Uniprot Acc. Q5ZIY2];
PITPNC1	0.810592	0.00777014
PITRM1	0.623014	0.034783	Pitrilysin metallopeptidase 1 [Uniprot Acc. E1C9F5];
PKN2	0.434759	0.0442859
PLA2G10	0.844649	0.00168632	Phospholipase A(2) [Uniprot Acc. D6NKG6];
PLA2G15	0.383275	0.0342095
PLAA	0.660709	0.00371699	Phospholipase A2 activating protein [Uniprot Acc. A0A1D5NTN7];
PLEK	0.544692	0.0304435	Pleckstrin [Uniprot Acc. Q9W6Q0];
PLXNB2	1.07856	0.00300472	Plexin B2 [Uniprot Acc. A0A1D5NYA7];
PMS2	0.698697	0.00456007	Mismatch repair endonuclease PMS2 [Uniprot Acc. F1NQJ3];
PNPT1	0.647589	0.0333731	Polyribonucleotide nucleotidyltransferase 1 [Uniprot Acc. A0A1D5NZ09];
PNRC2	0.705593	0.00596375	Proline-rich nuclear receptor coactivator 2 [Uniprot Acc. Q5ZMB7];
POLG2	0.912954	0.000866555	DNA polymerase gamma 2, accessory subunit [Uniprot Acc. F1NM24];
POLK	0.611493	0.0164925	DNA polymerase kappa [Uniprot Acc. Q8AWW1];
POLQ	1.1594	0.0293245
POLR3A	1.03913	0.00291237	DNA-directed RNA polymerase III subunit RPC1 [Uniprot Acc. Q5ZL98];
POLR3F	0.375556	0.0473274	DNA-directed RNA polymerase III subunit RPC6 [Uniprot Acc. E1BU41];
POLR3G	0.812544	0.00471779	Uncharacterized protein [Uniprot Acc. F1NIV3];
POP1	0.959027	0.0223062
PPFIA1	0.667426	0.000805485	PTPRF interacting protein alpha 1 [Uniprot Acc. A0A1D5P138];
PPP1R2	0.512012	0.00355373	Uncharacterized protein [Uniprot Acc. Q5F327];
PPP1R21	0.573927	0.0222476
PPP1R26	0.95724	0.0401522
PPP4R1L	0.985044	0.00102785
PPP6R3	0.644889	0.000202559
PRELID3B	0.556183	0.00495667	PRELI domain containing 3B [Uniprot Acc. Q5F3S7];
PREPL	0.855295	0.0468509	Prolyl endopeptidase-like [Uniprot Acc. Q5ZKL5];
PRKAA1	0.856159	6.38328e-05	Non-specific serine/threonine protein kinase [Uniprot Acc. Q2PUH1];
PRKACB	0.500441	0.0289456	Uncharacterized protein [Uniprot Acc. A0A1D5PLV3];
PRKD1	0.675432	0.00305798	Serine/threonine-protein kinase [Uniprot Acc. Q5F3M9];
PRPF38B	0.670865	0.00495667
PRR14L	0.670007	0.000692839
PSME4	0.359741	0.0197889	Uncharacterized protein [Uniprot Acc. R4GFD0];
PTAR1	0.966238	0.032499	Protein prenyltransferase alpha subunit repeat containing 1 [Uniprot Acc. F1NK31];
PTCH1	0.524764	0.0165967
PTPN21	1.11682	0.000232879	Protein tyrosine phosphatase, non-receptor type 21 [Uniprot Acc. A0A1D5P6Q1]; Tyrosine-protein phosphatase non-receptor type [Uniprot Acc. E1C5H0];
PTPRJ	1.31279	4.01471e-06	Receptor-type tyrosine-protein phosphatase eta [Uniprot Acc. Q9W6V5];
PUM3	0.585086	0.0273829	Uncharacterized protein [Uniprot Acc. Q5ZM90];
RAB11FIP4	0.820117	0.0064031	RAB11 family interacting protein 4 [Uniprot Acc. F1NLI9];
RAB22A	0.911171	0.000804	RAB22A, member RAS oncogene family [Uniprot Acc. Q5ZLB8];
RAB27A	1.01827	0.00814866	RAB27A, member RAS oncogene family [Uniprot Acc. D2D3P4];
RAB32	0.796144	0.0260258	Uncharacterized protein [Uniprot Acc. F1NBL3];
RAB3GAP1	0.622042	0.0240845	RAB3 GTPase activating protein catalytic subunit 1 [Uniprot Acc. E1BT09];
RAB3GAP2	0.5009	0.0321471	Uncharacterized protein [Uniprot Acc. E1BVG8];
RAB43	0.706264	0.00956027	Uncharacterized protein [Uniprot Acc. F1P1G4];
RAB4A	0.712887	0.0125017	RAB4A, member RAS oncogene family [Uniprot Acc. A0A1D5NWR3];
RAB8A	0.457278	0.0167384	Ras-related protein Rab-8A [Uniprot Acc. Q5F470];
RAB8B	0.541071	0.00169247	RAB8B, member RAS oncogene family [Uniprot Acc. E1C080];
RABL3	0.756418	0.00907638
RAD17	0.486584	0.00594598	Rad17 [Uniprot Acc. Q76F78]; Uncharacterized protein [Uniprot Acc. F1NTX9];
RAD21	0.796932	0.000396058	Uncharacterized protein [Uniprot Acc. Q5ZLK3];
RALGPS1	0.708665	0.0484859	Ras-specific guanine nucleotide-releasing factor RalGPS1 [Uniprot Acc. E1C5G4];
RAP1B	0.619341	0.00207272	Ras-related protein Rap-1b [Uniprot Acc. Q5ZHX1];
RAPGEF2	0.602724	0.0302328	Rap guanine nucleotide exchange factor 2 [Uniprot Acc. A0A1D5PDU5];
RASA2	1.02971	0.000271686	RAS p21 protein activator 2 [Uniprot Acc. Q5ZHM9];
RASA3	0.593369	0.0279215	RAS p21 protein activator 3 [Uniprot Acc. Q5F442];
RASGEF1C	0.621437	0.0220809	Uncharacterized protein [Uniprot Acc. F1NAU4];
RB1CC1	0.674295	0.00778281	RB1 inducible coiled-coil 1 [Uniprot Acc. E1C330];
RBM25	0.520449	0.0109873	Uncharacterized protein [Uniprot Acc. E1BSR5];
RBM43	0.778205	0.0121858	RNA binding motif protein 43 [Uniprot Acc. F1NDU9];
RBSN	0.648397	0.000322012	Rabenosyn, RAB effector [Uniprot Acc. E1BSJ3];
REEP2	0.646873	0.0102188
RFC1	0.562931	0.0100045	Replication factor C subunit 1 [Uniprot Acc. Q5ZKU2];
RFESD	0.609623	0.0198253	Rieske Fe-S domain containing [Uniprot Acc. E1C574];
RFX7	0.603846	0.00122454
RIC1	0.523592	0.00440301	RIC1 homolog, RAB6A GEF complex partner 1 [Uniprot Acc. E1BZU6];
RICTOR	0.530259	0.0209969	RPTOR independent companion of MTOR complex 2 [Uniprot Acc. F1NMJ6];
RIOK1	0.518083	0.0187942	Serine/threonine-protein kinase RIO1 [Uniprot Acc. E1BWH5];
RLF	0.64861	0.0294873	Rearranged L-myc fusion [Uniprot Acc. F1ND57];
RMI1	0.843838	0.0366179	RecQ-mediated genome instability protein 1 [Uniprot Acc. Q5ZHV8];
RMND5A	0.637535	0.0056704	Uncharacterized protein [Uniprot Acc. F1P1Q3];
RNF13	0.726218	0.00341725	E3 ubiquitin-protein ligase RNF13 [Uniprot Acc. Q90972];
RNF141	0.616526	0.0158224	RING finger protein 141 [Uniprot Acc. Q5ZM74];
RNF6	0.50605	0.0204802	Ring finger protein 6 [Uniprot Acc. A0A1L1RIV3];
RNMT	0.593979	0.00258484	mRNA cap guanine-N7 methyltransferase [Uniprot Acc. E1BYM1];
ROCK1	0.622208	0.0356244	Rho-associated protein kinase [Uniprot Acc. F1NRH6];
ROCK2	0.701811	0.0334403
RPAP3	0.603623	0.0321766
RPF1	0.492743	0.0400859	Uncharacterized protein [Uniprot Acc. F1NRK2];
RPRD1A	0.758429	0.00023089	Regulation of nuclear pre-mRNA domain-containing protein 1A [Uniprot Acc. Q5ZM30];
RPS6KA3	0.545064	0.0403127
RPS6KA5	0.646728	0.0166439	Ribosomal protein S6 kinase alpha-5 [Uniprot Acc. Q5F3L1];
RPS6KB1	0.542152	0.00341725	Ribosomal protein S6 kinase [Uniprot Acc. Q5ZLW5];
RSBN1L	0.372607	0.0277091	Round spermatid basic protein 1 like [Uniprot Acc. A0A1D5P425];
RSRC2	0.616443	0.0360421
SAMD8	0.662552	0.00121478
SAMD9L	1.11346	0.0137897	Uncharacterized protein [Uniprot Acc. F1NV98];
SASS6	0.761913	0.00927662	Spindle assembly abnormal protein 6 homolog [Uniprot Acc. Q5ZMV2];
SAYSD1	0.544467	0.0356779	SAYSVFN motif domain containing 1 [Uniprot Acc. R4GHQ9];
SBNO1	0.654279	0.00108886	Protein strawberry notch homolog 1 [Uniprot Acc. Q5F371];
SCYL2	0.674613	0.024078	Uncharacterized protein [Uniprot Acc. Q5F3X9];
SDF4	0.599722	0.00237182	45 kDa calcium-binding protein [Uniprot Acc. Q5ZKE5];
SEC23A	0.499364	0.0159316	Protein transport protein SEC23 [Uniprot Acc. A0A1D5P0E2];
SEC23IP	0.399297	0.0497857
SEC24A	0.39644	0.0184007	Uncharacterized protein [Uniprot Acc. E1BSA7];
SEC24B	0.656558	0.0118899	Uncharacterized protein [Uniprot Acc. Q5ZM67];
SEC62	0.565635	0.0389723	Translocation protein SEC62 [Uniprot Acc. Q5F3A1];
SECISBP2	0.766846	0.00684118
SEL1L	0.892205	1.75419e-06	SEL1L, ERAD E3 ligase adaptor subunit [Uniprot Acc. E1C6X2];
SENP2	0.6089	0.0276863	SUMO specific peptidase 2 [Uniprot Acc. A0A1D5PCU8];
SENP7	0.638979	0.000627171
SERAC1	0.632508	0.0240158
SERPINB2	0.7397	0.0225152	Serpin family B member 10 [Uniprot Acc. E1BTH3];
SERPINB6L	0.821293	0.00780227	Uncharacterized protein [Uniprot Acc. Q5ZLB6];
SERTM1	1.28925	0.00501321	Serine rich and transmembrane domain containing 1 [Uniprot Acc. A0A1D5P8G4];
SF3B1	0.50564	0.0116357
SFI1	0.486302	0.0439555
SHOC2	0.444978	0.0235756	Leucine-rich repeat protein SHOC-2 [Uniprot Acc. Q5F4C4];
SHPRH	0.411018	0.0309155	SNF2 histone linker PHD RING helicase [Uniprot Acc. E1C5L6];
SKA3	0.805568	0.0112369	Spindle and kinetochore associated complex subunit 3 [Uniprot Acc. A0A1L1RXQ0];
SLC16A3	0.763219	0.0393785	Monocarboxylate transporter 4 [Uniprot Acc. P57788];
SLC25A24	0.639664	0.0266069	Solute carrier family 25 member 24 [Uniprot Acc. E1BW83];
SLC25A32	0.571012	0.0170102	Solute carrier family 25 member 32 [Uniprot Acc. Q5ZJN5];
SLC25A36	0.700163	6.83796e-05	Solute carrier family 25 member 36 [Uniprot Acc. Q5ZKP7];
SLC25A46	0.584953	0.0127462	Solute carrier family 25 member 46 [Uniprot Acc. Q5ZIG3];
SLC26A5	0.674367	0.0287918	Prestin [Uniprot Acc. A0FKN5];
SLC30A7	0.570621	0.00331699	Zinc transporter 7 [Uniprot Acc. Q5MNV6];
SLC35A5	0.572501	0.00119053
SLC35F5	0.891622	0.000326953	Solute carrier family 35 member F5 [Uniprot Acc. F1NEN4];
SLC38A9	0.910729	0.0326253	Solute carrier family 38 member 9 [Uniprot Acc. E1C2K4];
SLC40A1	1.05696	0.00691317	Solute carrier family 40 protein [Uniprot Acc. Q5F3K3];
SLC9A8	0.582483	0.0270829	Sodium/hydrogen exchanger 8 [Uniprot Acc. Q5ZJ75];
SLF2	0.67777	0.00244023	SMC5-SMC6 complex localization factor 2 [Uniprot Acc. F1N9I2];
SLU7	0.565636	0.00752257	Pre-mRNA-splicing factor SLU7 [Uniprot Acc. Q5ZIG2];
SMAD5	0.608845	0.0155751	Mothers against decapentaplegic homolog 5 [Uniprot Acc. Q56I99];
SMARCA1	1.26526	0.000314956	SWI/SNF related, matrix associated, actin dependent regulator of chromatin, subfamily a, member 1 [Uniprot Acc. F1P3Q4];
SMC5	0.801786	0.0244136	Structural maintenance of chromosomes protein 5 [Uniprot Acc. F1NK20];
SMCHD1	0.845618	0.00460755	Structural maintenance of chromosomes flexible hinge domain containing 1 [Uniprot Acc. E1C832];
SMURF2	0.514346	0.0140441
SNAP23	0.596055	0.00467722	Synaptosomal-associated protein [Uniprot Acc. E1BRL4];
SNAP29	0.690153	0.00188798
SNN	0.56705	0.0299901	Uncharacterized protein [Uniprot Acc. R4GFS5];
SNRK	0.471649	0.0346461	Uncharacterized protein [Uniprot Acc. A0A1D5P8A9];
SNX13	0.771465	0.00675969	Uncharacterized protein [Uniprot Acc. E1BZM0];
SNX14	0.325112	0.0354202	Uncharacterized protein [Uniprot Acc. Q5ZIZ8];
SNX20	0.484248	0.0470457
SNX29	0.803496	0.0020962
SNX4	0.938539	0.0039523
SON	0.471129	0.0100208
SPAG9	0.372796	0.0394983	Sperm associated antigen 9 [Uniprot Acc. A0A1D5NY12];
SPAST	0.408276	0.0372356	Spastin [Uniprot Acc. Q5ZK92];
SPATA2	0.771566	0.0086837	Spermatogenesis associated 2 [Uniprot Acc. Q5ZI97];
SPIN1Z	0.513093	0.0105056	Spindlin-Z [Uniprot Acc. Q90WG1];
SPPL2A	0.620301	0.000337191	Uncharacterized protein [Uniprot Acc. Q5F3M5];
SPPL2B	0.53431	0.0243416	Signal peptide peptidase-like 2B [Uniprot Acc. Q5F383];
SPTBN1	0.775763	0.0306432	Spectrin beta chain [Uniprot Acc. A0A1D5PJY1];
SPTLC1	0.722397	0.0184007	Serine palmitoyltransferase long chain base subunit 1 [Uniprot Acc. E1BQI0];
SREK1	0.75142	0.00119053
SRP54	0.581671	0.00331539	Signal recognition particle 54 kDa protein [Uniprot Acc. E1C6G6];
SS18	0.378489	0.0428369	Uncharacterized protein [Uniprot Acc. Q5ZMA8];
SSFA2	0.53712	0.048208	ITPR interacting domain containing 2 [Uniprot Acc. F1NKX6];
SSR1	0.521809	0.0375539	Uncharacterized protein [Uniprot Acc. Q5ZM63];
ST6GAL2	0.691456	0.0235225	Beta-galactoside alpha-2,6-sialyltransferase 2 [Uniprot Acc. E1BZW3];
ST6GALNAC3	0.590261	0.0330871
STAG2	0.691044	0.00204267	Stromal antigen 2 [Uniprot Acc. E1BSU3];
STAM2	0.719636	0.0102344	Signal transducing adapter molecule 2 [Uniprot Acc. O93436];
STAU1	0.748695	0.0234603	Uncharacterized protein [Uniprot Acc. Q5ZHY4];
[truncated: 150 more rows]

## Sheet: Foglio3
logFC				logFC
1.91155	-1.91155			-0.483113	0.483113
0.585477	-0.585477			-0.6993	0.6993
0.672074	-0.672074			-0.541287	0.541287
0.865872	-0.865872			-0.582731	0.582731
1.60607	-1.60607			-0.743019	0.743019
0.526184	-0.526184			-0.415179	0.415179
1.21616	-1.21616			-0.468159	0.468159
0.853504	-0.853504			-1.15343	1.15343
1.71754	-1.71754			-0.668966	0.668966
1.06668	-1.06668			-0.590092	0.590092
1.04217	-1.04217			-0.49009	0.49009
1.73295	-1.73295			-0.485057	0.485057
1.33231	-1.33231			-0.631672	0.631672
1.18757	-1.18757			-0.750807	0.750807
1.13655	-1.13655			-1.00994	1.00994
1.01331	-1.01331			-0.454252	0.454252
0.852388	-0.852388			-0.720035	0.720035
1.20673	-1.20673			-0.397665	0.397665
1.09021	-1.09021			-0.601289	0.601289
1.50111	-1.50111			-0.920028	0.920028
0.705435	-0.705435			-0.950077	0.950077
0.49476	-0.49476			-0.839005	0.839005
0.901904	-0.901904			-0.89505	0.89505
1.71081	-1.71081			-0.45591	0.45591
0.756737	-0.756737			-0.742614	0.742614
1.72843	-1.72843			-0.86514	0.86514
2.03013	-2.03013			-0.528739	0.528739
1.29753	-1.29753			-0.683481	0.683481
1.11128	-1.11128			-0.650607	0.650607
0.548712	-0.548712			-1.02234	1.02234
0.706773	-0.706773			-0.604841	0.604841
0.882205	-0.882205			-0.700472	0.700472
1.07087	-1.07087			-1.15001	1.15001
1.34516	-1.34516			-0.486337	0.486337
0.532907	-0.532907			-0.60044	0.60044
1.28075	-1.28075			-0.60167	0.60167
1.4905	-1.4905			-0.696616	0.696616
0.923169	-0.923169			-0.566792	0.566792
0.797459	-0.797459			-0.876218	0.876218
0.595322	-0.595322			-0.751368	0.751368
1.35577	-1.35577			-0.518247	0.518247
1.64235	-1.64235			-0.944596	0.944596
1.08776	-1.08776			-0.556255	0.556255
0.947388	-0.947388			-0.950096	0.950096
1.18936	-1.18936			-0.622808	0.622808
0.779901	-0.779901			-0.518738	0.518738
1.03582	-1.03582			-0.488004	0.488004
1.5078	-1.5078			-0.845516	0.845516
0.811558	-0.811558			-0.643228	0.643228
0.640399	-0.640399			-0.464635	0.464635
0.841155	-0.841155			-0.585338	0.585338
0.700005	-0.700005			-0.519706	0.519706
1.43958	-1.43958			-0.439598	0.439598
1.01568	-1.01568			-0.6579	0.6579
1.17234	-1.17234			-0.48916	0.48916
0.724631	-0.724631			-0.573538	0.573538
0.818732	-0.818732			-0.588408	0.588408
1.00136	-1.00136			-0.695052	0.695052
0.750915	-0.750915			-0.479452	0.479452
0.972882	-0.972882			-0.400436	0.400436
1.47879	-1.47879			-0.612637	0.612637
0.755966	-0.755966			-0.718014	0.718014
1.0625	-1.0625			-0.560402	0.560402
0.63173	-0.63173			-0.429143	0.429143
1.23764	-1.23764			-0.85693	0.85693
1.03518	-1.03518			-0.566177	0.566177
1.08025	-1.08025			-0.460832	0.460832
1.58615	-1.58615			-0.671339	0.671339
0.762178	-0.762178			-0.579108	0.579108
1.34769	-1.34769			-0.567804	0.567804
1.2158	-1.2158			-0.501827	0.501827
0.595787	-0.595787			-0.903614	0.903614
1.32587	-1.32587			-0.575753	0.575753
1.17925	-1.17925			-0.512065	0.512065
0.663016	-0.663016			-1.37332	1.37332
1.203	-1.203			-0.575668	0.575668
1.47303	-1.47303			-0.622644	0.622644
1.33936	-1.33936			-0.449522	0.449522
0.499374	-0.499374			-0.575397	0.575397
0.943629	-0.943629			-0.653979	0.653979
1.1556	-1.1556			-0.824278	0.824278
1.00645	-1.00645			-0.95302	0.95302
1.4337	-1.4337			-1.11531	1.11531
0.801761	-0.801761			-0.521984	0.521984
1.17049	-1.17049			-0.728711	0.728711
1.74722	-1.74722			-0.868387	0.868387
0.662877	-0.662877			-0.511527	0.511527
0.968072	-0.968072			-0.839614	0.839614
1.15754	-1.15754			-0.654176	0.654176
0.641016	-0.641016			-0.605468	0.605468
1.32585	-1.32585			-0.568994	0.568994
0.636048	-0.636048			-1.21292	1.21292
0.932592	-0.932592			-1.18624	1.18624
0.447231	-0.447231			-0.555864	0.555864
0.620543	-0.620543			-0.862978	0.862978
1.22418	-1.22418			-0.514622	0.514622
1.08541	-1.08541			-0.614514	0.614514
1.32415	-1.32415			-0.563124	0.563124
0.553296	-0.553296			-0.511055	0.511055
0.800761	-0.800761			-0.897945	0.897945
0.840773	-0.840773			-0.666127	0.666127
1.04986	-1.04986			-0.905777	0.905777
1.35735	-1.35735			-0.982435	0.982435
1.44714	-1.44714			-0.539665	0.539665
1.56181	-1.56181			-0.863703	0.863703
1.26007	-1.26007			-0.807056	0.807056
0.993193	-0.993193			-0.524842	0.524842
0.9428	-0.9428			-0.867631	0.867631
0.801374	-0.801374			-1.25735	1.25735
0.984731	-0.984731			-1.21198	1.21198
1.56557	-1.56557			-0.657216	0.657216
1.05335	-1.05335			-0.402449	0.402449
1.33735	-1.33735			-0.335445	0.335445
1.12086	-1.12086			-0.53895	0.53895
1.54053	-1.54053			-0.925211	0.925211
1.0671	-1.0671			-0.400183	0.400183
1.5163	-1.5163			-0.353457	0.353457
1.11015	-1.11015			-0.849267	0.849267
0.938974	-0.938974			-0.718677	0.718677
1.61878	-1.61878			-0.356337	0.356337
1.09303	-1.09303			-0.578403	0.578403
0.571105	-0.571105			-0.563046	0.563046
1.16459	-1.16459			-0.615771	0.615771
0.942329	-0.942329			-0.546257	0.546257
0.744675	-0.744675			-0.664682	0.664682
0.948459	-0.948459			-0.582499	0.582499
1.43348	-1.43348			-0.528661	0.528661
1.19342	-1.19342			-0.451456	0.451456
1.5277	-1.5277			-1.02561	1.02561
1.11954	-1.11954			-0.565969	0.565969
1.06099	-1.06099			-0.515381	0.515381
1.37835	-1.37835			-0.53744	0.53744
1.05628	-1.05628			-0.582574	0.582574
1.2827	-1.2827			-0.459125	0.459125
1.10577	-1.10577			-0.589422	0.589422
1.37374	-1.37374			-1.11177	1.11177
1.36332	-1.36332			-0.473276	0.473276
0.734254	-0.734254			-0.798078	0.798078
1.05081	-1.05081			-0.870883	0.870883
1.31329	-1.31329			-0.742419	0.742419
1.64968	-1.64968			-1.24018	1.24018
1.06058	-1.06058			-0.509198	0.509198
0.613422	-0.613422			-0.915611	0.915611
1.50942	-1.50942			-0.611345	0.611345
1.28154	-1.28154			-0.440182	0.440182
1.24782	-1.24782			-0.582689	0.582689
0.565136	-0.565136			-0.518039	0.518039
1.27142	-1.27142			-0.43235	0.43235
1.02051	-1.02051			-0.524341	0.524341
1.43541	-1.43541			-0.900845	0.900845
0.882505	-0.882505			-0.839635	0.839635
1.05481	-1.05481			-0.611262	0.611262
1.03452	-1.03452			-0.453666	0.453666
1.47964	-1.47964			-0.609104	0.609104
0.720427	-0.720427			-1.07698	1.07698
0.663382	-0.663382			-0.676259	0.676259
1.25447	-1.25447			-0.585182	0.585182
1.15608	-1.15608			-0.583251	0.583251
1.49563	-1.49563			-0.644549	0.644549
1.24991	-1.24991			-0.635552	0.635552
0.934883	-0.934883			-0.479704	0.479704
0.599907	-0.599907			-1.12145	1.12145
1.43662	-1.43662			-0.988689	0.988689
1.50192	-1.50192			-0.779944	0.779944
1.31674	-1.31674			-0.928611	0.928611
1.40542	-1.40542			-0.827596	0.827596
1.30383	-1.30383			-0.621496	0.621496
0.790774	-0.790774			-0.593861	0.593861
1.43368	-1.43368			-0.657885	0.657885
1.90991	-1.90991			-0.785198	0.785198
1.18351	-1.18351			-0.456047	0.456047
1.01403	-1.01403			-0.33718	0.33718
1.43225	-1.43225			-0.467382	0.467382
1.11485	-1.11485			-0.904306	0.904306
1.0471	-1.0471			-0.697064	0.697064
1.0884	-1.0884			-0.828154	0.828154
0.911276	-0.911276			-0.434437	0.434437
0.656375	-0.656375			-0.436095	0.436095
0.499659	-0.499659			-0.582023	0.582023
0.590105	-0.590105			-0.561132	0.561132
1.10565	-1.10565			-0.526808	0.526808
1.84078	-1.84078			-1.0413	1.0413
1.05988	-1.05988			-0.629706	0.629706
0.93711	-0.93711			-0.645681	0.645681
0.48202	-0.48202			-0.54179	0.54179
1.584	-1.584			-0.495893	0.495893
1.59147	-1.59147			-0.607309	0.607309
1.05445	-1.05445			-0.551866	0.551866
1.68272	-1.68272			-0.969321	0.969321
1.69313	-1.69313			-0.563757	0.563757
0.905569	-0.905569			-0.394379	0.394379
0.730767	-0.730767			-0.693057	0.693057
0.920051	-0.920051			-0.526386	0.526386
0.424433	-0.424433			-0.572377	0.572377
0.544084	-0.544084			-0.528107	0.528107
1.64409	-1.64409			-0.461931	0.461931
0.772714	-0.772714			-0.680142	0.680142
0.984312	-0.984312			-0.478342	0.478342
0.545656	-0.545656			-0.87527	0.87527
0.844418	-0.844418			-0.582094	0.582094
0.511731	-0.511731			-0.923385	0.923385
1.05478	-1.05478			-0.628972	0.628972
1.64416	-1.64416			-0.609973	0.609973
0.949063	-0.949063			-0.614717	0.614717
1.57613	-1.57613			-0.554216	0.554216
1.07146	-1.07146			-0.537426	0.537426
1.49252	-1.49252			-0.529086	0.529086
0.54399	-0.54399			-0.489337	0.489337
0.812643	-0.812643			-0.372942	0.372942
1.69369	-1.69369			-0.451886	0.451886
1.55709	-1.55709			-0.521023	0.521023
1.36722	-1.36722			-0.689036	0.689036
1.43238	-1.43238			-0.525465	0.525465
0.468945	-0.468945			-0.554904	0.554904
0.557523	-0.557523			-0.512418	0.512418
1.57166	-1.57166			-0.691378	0.691378
0.897081	-0.897081			-0.585961	0.585961
0.943357	-0.943357			-1.03149	1.03149
1.89863	-1.89863			-0.549167	0.549167
1.5215	-1.5215			-0.591808	0.591808
1.44157	-1.44157			-0.740466	0.740466
0.832457	-0.832457			-0.746651	0.746651
0.835199	-0.835199			-0.61626	0.61626
0.893814	-0.893814			-0.708873	0.708873
0.804413	-0.804413			-0.595379	0.595379
1.70813	-1.70813			-0.649376	0.649376
1.10231	-1.10231			-0.440271	0.440271
0.752139	-0.752139			-0.543226	0.543226
1.02722	-1.02722			-0.614126	0.614126
0.667922	-0.667922			-0.398893	0.398893
0.873003	-0.873003			-0.551114	0.551114
1.92695	-1.92695			-0.5908	0.5908
1.02552	-1.02552			-0.932642	0.932642
0.683125	-0.683125			-0.735289	0.735289
1.81799	-1.81799			-0.49658	0.49658
1.98029	-1.98029			-1.06997	1.06997
1.70499	-1.70499			-0.47998	0.47998
1.10195	-1.10195			-0.496398	0.496398
1.7644	-1.7644			-1.74065	1.74065
0.440859	-0.440859			-0.843039	0.843039
0.725985	-0.725985			-0.406447	0.406447
1.04561	-1.04561			-0.69379	0.69379
1.05868	-1.05868			-0.552706	0.552706
0.839301	-0.839301			-0.607373	0.607373
1.75401	-1.75401			-0.337983	0.337983
0.80686	-0.80686			-0.446426	0.446426
1.27528	-1.27528			-0.843227	0.843227
1.59378	-1.59378			-0.486919	0.486919
1.13513	-1.13513			-0.654891	0.654891
0.79688	-0.79688			-0.801351	0.801351
1.0757	-1.0757			-0.717391	0.717391
1.74044	-1.74044			-0.556362	0.556362
1.3777	-1.3777			-0.936011	0.936011
1.34904	-1.34904			-0.595207	0.595207
0.861291	-0.861291			-0.593602	0.593602
1.19698	-1.19698			-0.871985	0.871985
0.673949	-0.673949			-0.663667	0.663667
0.779983	-0.779983			-0.841316	0.841316
0.759832	-0.759832			-0.924287	0.924287
1.59416	-1.59416			-0.368645	0.368645
0.581775	-0.581775			-0.786067	0.786067
1.16073	-1.16073			-0.689812	0.689812
0.870043	-0.870043			-0.615156	0.615156
0.907848	-0.907848			-0.498218	0.498218
1.48487	-1.48487			-0.672172	0.672172
0.524804	-0.524804			-0.672756	0.672756
1.1914	-1.1914			-0.545016	0.545016
0.708471	-0.708471			-0.644149	0.644149
0.749256	-0.749256			-0.417998	0.417998
1.41188	-1.41188			-0.691295	0.691295
0.970098	-0.970098			-0.669696	0.669696
1.15975	-1.15975			-0.488087	0.488087
0.618361	-0.618361			-0.926666	0.926666
1.56611	-1.56611			-1.77999	1.77999
1.5369	-1.5369			-0.966581	0.966581
0.745671	-0.745671			-1.03321	1.03321
1.83951	-1.83951			-0.666415	0.666415
1.13428	-1.13428			-0.799451	0.799451
1.86676	-1.86676			-0.777124	0.777124
1.21086	-1.21086			-0.466257	0.466257
2.01901	-2.01901			-0.544457	0.544457
1.10049	-1.10049			-0.377644	0.377644
1.43899	-1.43899			-0.549185	0.549185
1.10173	-1.10173			-0.561278	0.561278
0.687672	-0.687672			-0.732542	0.732542
2.08482	-2.08482			-0.616086	0.616086
0.656593	-0.656593			-0.778916	0.778916
1.05709	-1.05709			-0.761972	0.761972
1.27325	-1.27325			-0.962329	0.962329
0.516735	-0.516735			-0.99094	0.99094
1.42226	-1.42226			-0.721031	0.721031
0.555714	-0.555714			-0.816818	0.816818
1.40114	-1.40114			-1.43378	1.43378
1.41663	-1.41663			-0.900561	0.900561
0.938692	-0.938692			-0.61275	0.61275
1.22958	-1.22958			-0.64066	0.64066
1.61216	-1.61216			-0.823589	0.823589
0.479822	-0.479822			-0.64141	0.64141
0.801439	-0.801439			-0.685854	0.685854
0.777908	-0.777908			-0.52936	0.52936
0.828247	-0.828247			-0.717225	0.717225
1.02412	-1.02412			-0.640439	0.640439
1.29833	-1.29833			-0.42734	0.42734
0.424372	-0.424372			-0.481479	0.481479
1.79626	-1.79626			-0.718553	0.718553
0.684556	-0.684556			-0.526998	0.526998
0.484721	-0.484721			-0.652981	0.652981
1.0687	-1.0687			-0.587655	0.587655
1.23677	-1.23677			-0.942441	0.942441
1.54838	-1.54838			-0.76978	0.76978
0.868358	-0.868358			-0.585308	0.585308
0.727996	-0.727996			-0.62536	0.62536
0.504062	-0.504062			-0.541743	0.541743
1.61099	-1.61099			-0.653345	0.653345
1.6551	-1.6551			-0.976697	0.976697
0.995584	-0.995584			-0.576669	0.576669
1.24715	-1.24715			-0.862908	0.862908
1.40543	-1.40543			-0.956662	0.956662
1.7384	-1.7384			-0.879644	0.879644
1.51993	-1.51993			-0.88196	0.88196
0.837873	-0.837873			-0.748357	0.748357
1.63991	-1.63991			-0.944506	0.944506
1.10304	-1.10304			-1.08933	1.08933
1.05471	-1.05471			-1.12336	1.12336
0.802057	-0.802057			-1.26873	1.26873
0.489673	-0.489673			-1.29501	1.29501
1.18876	-1.18876			-0.736662	0.736662
1.49881	-1.49881			-0.888187	0.888187
1.52377	-1.52377			-0.983585	0.983585
0.770883	-0.770883			-1.46628	1.46628
0.743998	-0.743998			-0.992025	0.992025
1.62888	-1.62888			-1.56481	1.56481
1.49954	-1.49954			-1.14325	1.14325
1.32891	-1.32891			-0.876479	0.876479
0.837487	-0.837487			-0.934864	0.934864
0.982652	-0.982652			-1.39668	1.39668
1.2403	-1.2403			-1.0931	1.0931
1.33209	-1.33209			-0.625655	0.625655
0.562537	-0.562537			-1.16658	1.16658
0.812802	-0.812802			-1.0092	1.0092
1.79565	-1.79565			-1.03016	1.03016
1.55711	-1.55711			-0.568746	0.568746
0.809658	-0.809658			-0.599484	0.599484
0.709715	-0.709715			-0.503582	0.503582
0.853561	-0.853561			-0.675613	0.675613
0.854883	-0.854883			-0.572596	0.572596
1.55617	-1.55617			-0.679274	0.679274
0.667334	-0.667334			-0.979662	0.979662
1.75662	-1.75662			-0.710594	0.710594
0.892146	-0.892146			-0.524682	0.524682
1.6923	-1.6923			-0.570404	0.570404
2.07107	-2.07107			-0.662832	0.662832
1.03279	-1.03279			-0.571209	0.571209
1.9862	-1.9862			-0.745046	0.745046
0.687742	-0.687742			-0.412794	0.412794
1.13373	-1.13373			-0.503833	0.503833
1.14206	-1.14206			-0.518137	0.518137
0.904789	-0.904789			-0.531721	0.531721
1.52441	-1.52441			-0.508989	0.508989
1.10888	-1.10888			-0.403927	0.403927
0.918693	-0.918693			-0.791235	0.791235
0.974259	-0.974259			-0.755373	0.755373
1.45843	-1.45843			-0.99627	0.99627
1.35824	-1.35824			-0.588819	0.588819
1.43856	-1.43856			-0.421532	0.421532
0.921865	-0.921865			-0.717127	0.717127
0.922343	-0.922343			-0.567651	0.567651
0.764188	-0.764188			-0.54614	0.54614
1.06712	-1.06712			-0.551622	0.551622
0.457438	-0.457438			-0.592085	0.592085
1.41418	-1.41418			-0.603721	0.603721
1.37787	-1.37787			-0.71612	0.71612
1.11414	-1.11414			-0.877944	0.877944
1.27991	-1.27991			-0.506557	0.506557
1.30844	-1.30844			-0.571996	0.571996
1.25901	-1.25901			-1.34937	1.34937
1.15987	-1.15987			-0.457785	0.457785
0.511346	-0.511346			-0.850829	0.850829
1.41404	-1.41404			-0.384346	0.384346
1.08211	-1.08211			-1.04385	1.04385
1.13775	-1.13775			-0.437016	0.437016
0.671126	-0.671126			-0.833538	0.833538
1.4682	-1.4682			-0.412947	0.412947
1.16208	-1.16208			-0.70101	0.70101
0.909108	-0.909108			-0.737733	0.737733
2.02286	-2.02286			-0.659775	0.659775
0.780292	-0.780292			-0.479753	0.479753
0.707856	-0.707856			-0.506893	0.506893
1.30847	-1.30847			-0.437363	0.437363
0.80407	-0.80407			-0.646821	0.646821
0.518899	-0.518899			-0.579269	0.579269
0.678076	-0.678076			-0.518488	0.518488
1.35956	-1.35956			-1.06317	1.06317
0.981331	-0.981331			-0.511031	0.511031
1.1546	-1.1546			-0.504888	0.504888
1.24499	-1.24499			-0.773837	0.773837
0.740426	-0.740426			-0.663228	0.663228
1.09668	-1.09668			-0.675312	0.675312
1.24695	-1.24695			-0.855918	0.855918
1.11383	-1.11383			-0.540036	0.540036
1.14668	-1.14668			-0.464833	0.464833
0.745187	-0.745187			-0.611359	0.611359
0.979954	-0.979954			-0.773963	0.773963
1.28371	-1.28371			-1.05973	1.05973
1.03639	-1.03639			-0.56227	0.56227
1.58424	-1.58424			-0.468686	0.468686
0.692065	-0.692065			-0.889661	0.889661
1.21157	-1.21157			-0.597799	0.597799
0.758375	-0.758375			-1.10842	1.10842
1.29346	-1.29346			-0.409326	0.409326
2.0496	-2.0496			-0.996399	0.996399
1.02242	-1.02242			-0.948399	0.948399
1.82958	-1.82958			-0.806281	0.806281
1.36135	-1.36135			-0.515378	0.515378
1.54296	-1.54296			-0.946494	0.946494
0.7777	-0.7777			-0.86403	0.86403
1.11147	-1.11147			-0.486149	0.486149
1.3555	-1.3555			-0.785893	0.785893
1.13402	-1.13402			-0.490875	0.490875
0.700606	-0.700606			-0.512414	0.512414
1.18163	-1.18163			-0.478874	0.478874
1.30679	-1.30679			-0.758112	0.758112
1.42872	-1.42872			-0.851542	0.851542
1.40976	-1.40976			-0.720022	0.720022
1.12593	-1.12593			-0.495356	0.495356
1.34504	-1.34504			-0.549937	0.549937
1.23647	-1.23647			-0.423157	0.423157
1.33287	-1.33287			-0.60827	0.60827
1.51917	-1.51917			-0.845029	0.845029
0.874741	-0.874741			-0.621545	0.621545
0.994052	-0.994052			-0.619118	0.619118
1.57439	-1.57439			-0.683587	0.683587
2.37562	-2.37562			-0.486729	0.486729
1.27807	-1.27807			-0.536313	0.536313
1.48625	-1.48625			-0.663533	0.663533
1.54932	-1.54932			-0.650125	0.650125
0.794019	-0.794019			-0.616245	0.616245
1.4423	-1.4423			-0.651189	0.651189
1.65895	-1.65895			-0.738786	0.738786
0.546726	-0.546726			-0.526102	0.526102
1.22628	-1.22628			-0.737124	0.737124
1.09032	-1.09032			-0.532899	0.532899
1.28334	-1.28334			-0.545362	0.545362
1.36318	-1.36318			-0.54139	0.54139
1.03826	-1.03826			-0.434582	0.434582
1.0209	-1.0209			-0.810592	0.810592
1.01458	-1.01458			-0.623014	0.623014
1.3733	-1.3733			-0.434759	0.434759
0.974132	-0.974132			-0.844649	0.844649
1.3971	-1.3971			-0.383275	0.383275
1.66889	-1.66889			-0.660709	0.660709
1.05766	-1.05766			-0.544692	0.544692
0.926362	-0.926362			-1.07856	1.07856
0.711224	-0.711224			-0.698697	0.698697
1.67693	-1.67693			-0.647589	0.647589
1.017	-1.017			-0.705593	0.705593
0.619588	-0.619588			-0.912954	0.912954
1.71572	-1.71572			-0.611493	0.611493
0.953516	-0.953516			-1.1594	1.1594
1.63705	-1.63705			-1.03913	1.03913
0.88009	-0.88009			-0.375556	0.375556
0.956272	-0.956272			-0.812544	0.812544
0.713669	-0.713669			-0.959027	0.959027
0.526352	-0.526352			-0.667426	0.667426
1.5934	-1.5934			-0.512012	0.512012
1.54334	-1.54334			-0.573927	0.573927
1.79936	-1.79936			-0.95724	0.95724
0.587967	-0.587967			-0.985044	0.985044
0.942493	-0.942493			-0.644889	0.644889
1.59218	-1.59218			-0.556183	0.556183
1.42809	-1.42809			-0.855295	0.855295
0.780816	-0.780816			-0.856159	0.856159
1.17857	-1.17857			-0.500441	0.500441
0.623061	-0.623061			-0.675432	0.675432
1.70744	-1.70744			-0.670865	0.670865
0.520805	-0.520805			-0.670007	0.670007
1.44224	-1.44224			-0.359741	0.359741
1.78388	-1.78388			-0.966238	0.966238
1.17376	-1.17376			-0.524764	0.524764
1.03498	-1.03498			-1.11682	1.11682
1.21927	-1.21927			-1.31279	1.31279
0.988221	-0.988221			-0.585086	0.585086
1.49688	-1.49688			-0.820117	0.820117
1.73374	-1.73374			-0.911171	0.911171
1.25837	-1.25837			-1.01827	1.01827
0.851756	-0.851756			-0.796144	0.796144
1.50351	-1.50351			-0.622042	0.622042
1.72446	-1.72446			-0.5009	0.5009
0.673182	-0.673182			-0.706264	0.706264
1.04187	-1.04187			-0.712887	0.712887
1.45881	-1.45881			-0.457278	0.457278
1.49948	-1.49948			-0.541071	0.541071
0.946501	-0.946501			-0.756418	0.756418
0.799959	-0.799959			-0.486584	0.486584
1.3275	-1.3275			-0.796932	0.796932
1.52752	-1.52752			-0.708665	0.708665
1.75377	-1.75377			-0.619341	0.619341
1.03445	-1.03445			-0.602724	0.602724
1.26744	-1.26744			-1.02971	1.02971
1.60276	-1.60276			-0.593369	0.593369
1.0419	-1.0419			-0.621437	0.621437
1.60152	-1.60152			-0.674295	0.674295
0.852575	-0.852575			-0.520449	0.520449
0.7373	-0.7373			-0.778205	0.778205
0.753998	-0.753998			-0.648397	0.648397
1.73963	-1.73963			-0.646873	0.646873
1.28921	-1.28921			-0.562931	0.562931
2.25914	-2.25914			-0.609623	0.609623
1.22668	-1.22668			-0.603846	0.603846
0.953777	-0.953777			-0.523592	0.523592
1.43884	-1.43884			-0.530259	0.530259
0.789396	-0.789396			-0.518083	0.518083
0.796942	-0.796942			-0.64861	0.64861
0.979317	-0.979317			-0.843838	0.843838
1.47682	-1.47682			-0.637535	0.637535
1.24575	-1.24575			-0.726218	0.726218
1.23383	-1.23383			-0.616526	0.616526
1.25379	-1.25379			-0.50605	0.50605
2.1852	-2.1852			-0.593979	0.593979
1.03026	-1.03026			-0.622208	0.622208
0.699385	-0.699385			-0.701811	0.701811
0.673071	-0.673071			-0.603623	0.603623
0.774547	-0.774547			-0.492743	0.492743
1.19137	-1.19137			-0.758429	0.758429
1.21376	-1.21376			-0.545064	0.545064
0.957192	-0.957192			-0.646728	0.646728
1.40451	-1.40451			-0.542152	0.542152
1.22937	-1.22937			-0.372607	0.372607
0.766578	-0.766578			-0.616443	0.616443
0.665495	-0.665495			-0.662552	0.662552
1.70059	-1.70059			-1.11346	1.11346
0.700035	-0.700035			-0.761913	0.761913
1.3679	-1.3679			-0.544467	0.544467
1.22051	-1.22051			-0.654279	0.654279
1.56701	-1.56701			-0.674613	0.674613
2.14505	-2.14505			-0.599722	0.599722
0.793328	-0.793328			-0.499364	0.499364
0.99393	-0.99393			-0.399297	0.399297
0.977189	-0.977189			-0.39644	0.39644
0.888707	-0.888707			-0.656558	0.656558
0.899648	-0.899648			-0.565635	0.565635
1.6092	-1.6092			-0.766846	0.766846
0.829783	-0.829783			-0.892205	0.892205
1.77187	-1.77187			-0.6089	0.6089
1.19522	-1.19522			-0.638979	0.638979
1.16894	-1.16894			-0.632508	0.632508
0.825054	-0.825054			-0.7397	0.7397
1.19362	-1.19362			-0.821293	0.821293
1.03033	-1.03033			-1.28925	1.28925
0.994072	-0.994072			-0.50564	0.50564
1.71727	-1.71727			-0.486302	0.486302
1.89985	-1.89985			-0.444978	0.444978
1.82747	-1.82747			-0.411018	0.411018
1.49791	-1.49791			-0.805568	0.805568
1.22473	-1.22473			-0.763219	0.763219
1.68332	-1.68332			-0.639664	0.639664
1.31878	-1.31878			-0.571012	0.571012
1.38398	-1.38398			-0.700163	0.700163
1.04736	-1.04736			-0.584953	0.584953
1.75162	-1.75162			-0.674367	0.674367
1.39243	-1.39243			-0.570621	0.570621
1.58783	-1.58783			-0.572501	0.572501
1.0199	-1.0199			-0.891622	0.891622
1.50744	-1.50744			-0.910729	0.910729
1.24007	-1.24007			-1.05696	1.05696
1.6993	-1.6993			-0.582483	0.582483
0.717073	-0.717073			-0.67777	0.67777
0.88983	-0.88983			-0.565636	0.565636
1.58678	-1.58678			-0.608845	0.608845
1.02983	-1.02983			-1.26526	1.26526
0.744428	-0.744428			-0.801786	0.801786
1.15395	-1.15395			-0.845618	0.845618
0.644788	-0.644788			-0.514346	0.514346
1.47764	-1.47764			-0.596055	0.596055
1.3159	-1.3159			-0.690153	0.690153
1.59203	-1.59203			-0.56705	0.56705
1.62518	-1.62518			-0.471649	0.471649
1.12248	-1.12248			-0.771465	0.771465
1.52576	-1.52576			-0.325112	0.325112
1.03047	-1.03047			-0.484248	0.484248
1.06073	-1.06073			-0.803496	0.803496
1.04325	-1.04325			-0.938539	0.938539
1.66654	-1.66654			-0.471129	0.471129
1.10845	-1.10845			-0.372796	0.372796
1.5262	-1.5262			-0.408276	0.408276
1.3105	-1.3105			-0.771566	0.771566
1.30059	-1.30059			-0.513093	0.513093
1.09972	-1.09972			-0.620301	0.620301
1.11283	-1.11283			-0.53431	0.53431
1.3595	-1.3595			-0.775763	0.775763
2.05191	-2.05191			-0.722397	0.722397
1.64501	-1.64501			-0.75142	0.75142
1.61181	-1.61181			-0.581671	0.581671
1.2092	-1.2092			-0.378489	0.378489
1.17111	-1.17111			-0.53712	0.53712
1.37586	-1.37586			-0.521809	0.521809
1.34641	-1.34641			-0.691456	0.691456
1.57267	-1.57267			-0.590261	0.590261
1.11631	-1.11631			-0.691044	0.691044
1.28512	-1.28512			-0.719636	0.719636
1.73266	-1.73266			-0.748695	0.748695
2.02548	-2.02548			-0.455632	0.455632
1.86979	-1.86979			-0.519619	0.519619
1.37111	-1.37111			-0.588512	0.588512
1.23394	-1.23394			-0.361554	0.361554
1.60808	-1.60808			-1.2802	1.2802
1.57035	-1.57035			-0.549935	0.549935
0.828101	-0.828101			-0.645277	0.645277
1.22155	-1.22155			-0.420744	0.420744
1.8315	-1.8315			-0.912055	0.912055
1.31385	-1.31385			-0.504687	0.504687
1.49315	-1.49315			-0.622344	0.622344
1.09031	-1.09031			-0.533493	0.533493
0.732774	-0.732774			-0.773767	0.773767
1.03254	-1.03254			-0.528843	0.528843
1.12191	-1.12191			-0.799297	0.799297
1.9214	-1.9214			-0.85512	0.85512
0.93217	-0.93217			-0.515146	0.515146
1.00489	-1.00489			-0.392705	0.392705
1.0357	-1.0357			-0.745806	0.745806
1.21691	-1.21691			-1.00947	1.00947
1.30007	-1.30007			-0.580589	0.580589
1.87344	-1.87344			-0.595685	0.595685
1.48974	-1.48974			-0.439426	0.439426
1.52867	-1.52867			-0.815511	0.815511
1.53643	-1.53643			-0.621177	0.621177
1.03687	-1.03687			-0.890613	0.890613
1.45062	-1.45062			-0.449322	0.449322
1.53308	-1.53308			-0.617311	0.617311
1.63098	-1.63098			-0.574475	0.574475
1.62899	-1.62899			-1.12358	1.12358
1.70451	-1.70451			-0.538627	0.538627
1.09666	-1.09666			-0.505362	0.505362
0.700039	-0.700039			-0.80253	0.80253
0.826635	-0.826635			-0.742912	0.742912
1.32553	-1.32553			-0.663182	0.663182
2.34183	-2.34183			-0.850499	0.850499
0.658224	-0.658224			-0.533912	0.533912
0.849718	-0.849718			-0.569217	0.569217
1.80462	-1.80462			-0.624996	0.624996
1.13199	-1.13199			-0.469018	0.469018
1.03597	-1.03597			-1.10732	1.10732
1.35435	-1.35435			-0.65328	0.65328
0.764289	-0.764289			-0.797646	0.797646
1.06753	-1.06753			-0.565175	0.565175
1.24488	-1.24488			-0.772481	0.772481
0.710126	-0.710126			-0.641535	0.641535
1.00771	-1.00771			-0.697863	0.697863
1.13343	-1.13343			-0.787906	0.787906
0.92917	-0.92917			-0.934163	0.934163
1.66854	-1.66854			-0.584562	0.584562
1.48807	-1.48807			-0.699372	0.699372
1.08808	-1.08808			-0.502937	0.502937
0.937572	-0.937572			-0.737764	0.737764
1.66278	-1.66278			-0.376731	0.376731
1.12036	-1.12036			-0.601769	0.601769
1.15588	-1.15588			-0.687176	0.687176
1.06388	-1.06388			-0.710264	0.710264
1.26166	-1.26166			-0.422266	0.422266
1.25019	-1.25019			-0.563804	0.563804
0.49338	-0.49338			-0.714035	0.714035
0.985694	-0.985694			-0.496791	0.496791
1.18926	-1.18926			-0.534297	0.534297
1.09477	-1.09477			-0.913524	0.913524
0.858669	-0.858669			-0.973508	0.973508
1.15937	-1.15937			-1.14159	1.14159
1.48124	-1.48124			-0.689269	0.689269
0.835234	-0.835234			-0.463868	0.463868
0.531579	-0.531579			-0.578594	0.578594
0.496781	-0.496781			-0.621979	0.621979
1.05688	-1.05688			-0.473562	0.473562
0.770834	-0.770834			-0.850616	0.850616
1.01462	-1.01462			-0.702828	0.702828
1.46903	-1.46903			-0.550104	0.550104
1.33377	-1.33377			-0.821632	0.821632
1.11146	-1.11146			-0.739761	0.739761
1.15688	-1.15688			-0.34383	0.34383
1.31515	-1.31515			-1.07112	1.07112
1.04519	-1.04519			-0.628684	0.628684
1.35203	-1.35203			-0.847463	0.847463
2.50535	-2.50535			-0.673709	0.673709
1.5797	-1.5797			-0.606982	0.606982
1.25898	-1.25898			-0.92842	0.92842
1.37738	-1.37738			-0.525341	0.525341
0.732017	-0.732017			-0.72673	0.72673
0.884364	-0.884364			-0.626762	0.626762
1.69092	-1.69092			-0.645207	0.645207
1.12731	-1.12731			-0.48624	0.48624
1.02084	-1.02084			-0.585207	0.585207
1.04706	-1.04706			-0.693743	0.693743
1.22459	-1.22459			-0.710312	0.710312
0.662705	-0.662705			-1.34942	1.34942
1.17154	-1.17154			-0.58067	0.58067
0.868057	-0.868057			-0.323097	0.323097
2.10775	-2.10775			-0.771486	0.771486
1.62001	-1.62001			-0.414589	0.414589
1.34131	-1.34131			-0.547986	0.547986
0.673177	-0.673177			-0.633068	0.633068
1.15807	-1.15807			-0.42517	0.42517
1.55716	-1.55716			-0.585097	0.585097
0.881655	-0.881655			-0.71116	0.71116
0.715656	-0.715656			-0.628905	0.628905
1.36514	-1.36514			-0.559291	0.559291
0.913514	-0.913514			-0.417477	0.417477
1.11526	-1.11526			-0.445822	0.445822
0.882529	-0.882529			-0.68159	0.68159
1.43629	-1.43629			-0.740756	0.740756
0.920196	-0.920196			-0.517382	0.517382
0.72601	-0.72601			-0.629336	0.629336
1.69906	-1.69906			-1.03449	1.03449
1.5946	-1.5946			-0.701065	0.701065
0.698084	-0.698084			-0.526543	0.526543
1.13806	-1.13806			-0.805501	0.805501
1.03114	-1.03114			-0.637739	0.637739
0.477014	-0.477014			-0.472739	0.472739
1.72681	-1.72681			-0.538719	0.538719
1.20398	-1.20398			-0.846822	0.846822
1.22066	-1.22066			-0.499772	0.499772
1.4567	-1.4567			-0.750871	0.750871
0.628991	-0.628991			-0.666713	0.666713
1.2888	-1.2888			-1.01814	1.01814
1.72835	-1.72835			-0.955757	0.955757
1.0549	-1.0549			-0.64277	0.64277
0.90028	-0.90028			-0.568412	0.568412
1.72917	-1.72917			-0.620796	0.620796
0.981776	-0.981776			-1.06565	1.06565
1.41244	-1.41244			-0.434561	0.434561
0.922991	-0.922991			-0.934701	0.934701
1.81744	-1.81744			-0.730772	0.730772
1.15682	-1.15682			-0.608121	0.608121
1.13133	-1.13133			-0.6448	0.6448
0.988845	-0.988845			-0.471658	0.471658
1.38882	-1.38882			-0.653819	0.653819
1.65511	-1.65511			-0.603237	0.603237
1.71843	-1.71843			-0.661156	0.661156
0.529596	-0.529596			-0.718231	0.718231
1.27087	-1.27087			-0.66166	0.66166
1.73252	-1.73252			-0.628556	0.628556
1.30701	-1.30701			-0.707133	0.707133
1.83968	-1.83968			-0.555217	0.555217
1.49789	-1.49789			-0.714309	0.714309
1.09394	-1.09394			-0.774595	0.774595
1.61456	-1.61456			-1.21549	1.21549
0.657225	-0.657225			-0.861854	0.861854
1.14091	-1.14091			-0.719939	0.719939
1.22114	-1.22114			-0.816442	0.816442
1.52419	-1.52419			-0.741806	0.741806
1.09106	-1.09106			-0.835431	0.835431
1.12567	-1.12567			-0.574091	0.574091
0.886782	-0.886782			-0.379374	0.379374
0.843111	-0.843111			-0.621141	0.621141
1.55489	-1.55489
1.09671	-1.09671
1.27581	-1.27581
0.840034	-0.840034
1.77942	-1.77942
1.40057	-1.40057
0.795106	-0.795106
1.46619	-1.46619
1.27817	-1.27817
1.30183	-1.30183
0.944666	-0.944666
0.705406	-0.705406
0.865777	-0.865777
1.2656	-1.2656
0.880367	-0.880367
1.01883	-1.01883
1.37344	-1.37344
1.50206	-1.50206
1.12221	-1.12221
0.680682	-0.680682
1.07097	-1.07097
1.35978	-1.35978
0.792651	-0.792651
1.52271	-1.52271
0.676376	-0.676376
1.40999	-1.40999
0.690027	-0.690027
0.865002	-0.865002
1.69555	-1.69555
0.759859	-0.759859
1.00746	-1.00746
1.08344	-1.08344
0.836822	-0.836822
2.17472	-2.17472
1.5724	-1.5724
1.11929	-1.11929
1.10194	-1.10194
0.849109	-0.849109
1.50842	-1.50842
1.2048	-1.2048
0.752374	-0.752374
1.37425	-1.37425
0.970521	-0.970521
1.01583	-1.01583
1.70781	-1.70781
1.25362	-1.25362
1.07644	-1.07644
1.0045	-1.0045
1.07684	-1.07684
1.35093	-1.35093
0.857427	-0.857427
1.4281	-1.4281
1.40347	-1.40347
1.11663	-1.11663
0.768903	-0.768903
0.623086	-0.623086
1.74121	-1.74121
0.963465	-0.963465
0.846895	-0.846895
1.25715	-1.25715
1.27456	-1.27456
1.3353	-1.3353
0.694119	-0.694119
1.04549	-1.04549
1.07901	-1.07901
0.908585	-0.908585
0.865343	-0.865343
0.703931	-0.703931
0.892563	-0.892563
1.37136	-1.37136
0.699658	-0.699658
1.41334	-1.41334
0.786343	-0.786343
0.913572	-0.913572
0.412807	-0.412807
1.08861	-1.08861
0.876281	-0.876281
1.45213	-1.45213
0.613165	-0.613165
0.660913	-0.660913
1.15822	-1.15822
1.71351	-1.71351
0.776512	-0.776512
0.932434	-0.932434
1.04653	-1.04653
0.870947	-0.870947
2.5114	-2.5114
1.528	-1.528
1.20484	-1.20484
0.984895	-0.984895
0.988246	-0.988246
0.634271	-0.634271
1.48634	-1.48634
1.41528	-1.41528
0.833771	-0.833771
1.09568	-1.09568
1.29488	-1.29488
1.08303	-1.08303
0.940207	-0.940207
1.17306	-1.17306
1.32875	-1.32875
1.11035	-1.11035
1.16894	-1.16894
0.659557	-0.659557
1.45044	-1.45044
1.67246	-1.67246
1.13929	-1.13929
0.972307	-0.972307
0.492441	-0.492441
1.60107	-1.60107
1.29141	-1.29141
1.26256	-1.26256
0.59193	-0.59193
1.29455	-1.29455
1.53565	-1.53565
1.12285	-1.12285
0.693818	-0.693818
1.085	-1.085
0.530591	-0.530591
0.765871	-0.765871
1.12303	-1.12303
0.746238	-0.746238
0.632644	-0.632644
2.26322	-2.26322
0.971732	-0.971732
1.12893	-1.12893
0.642014	-0.642014
0.991535	-0.991535
1.31357	-1.31357
1.2124	-1.2124
1.24823	-1.24823
0.613825	-0.613825
0.705268	-0.705268
0.752283	-0.752283
1.27597	-1.27597
0.832327	-0.832327
0.57448	-0.57448
1.23905	-1.23905
1.78498	-1.78498
1.07125	-1.07125
1.82359	-1.82359
1.19094	-1.19094
1.21718	-1.21718
1.00143	-1.00143
1.36847	-1.36847
1.0297	-1.0297
0.838369	-0.838369
1.08114	-1.08114
0.979977	-0.979977
1.00531	-1.00531
0.926653	-0.926653
1.1735	-1.1735
1.47185	-1.47185
0.666007	-0.666007
0.877202	-0.877202
0.821606	-0.821606
0.821096	-0.821096
0.849664	-0.849664
1.41613	-1.41613
0.747706	-0.747706
1.18247	-1.18247
1.12926	-1.12926
2.0462	-2.0462
1.51951	-1.51951
1.75013	-1.75013
1.194	-1.194
1.46483	-1.46483
0.638338	-0.638338
0.930055	-0.930055
0.405933	-0.405933
0.734144	-0.734144
1.00277	-1.00277
0.727384	-0.727384
1.04538	-1.04538
0.943855	-0.943855
1.76948	-1.76948
0.876062	-0.876062
1.04889	-1.04889
1.05179	-1.05179
0.908739	-0.908739
0.904787	-0.904787
1.898	-1.898
1.34361	-1.34361
0.955749	-0.955749
1.0085	-1.0085
0.762069	-0.762069
1.16514	-1.16514
0.994812	-0.994812
0.902826	-0.902826
0.491977	-0.491977
0.741073	-0.741073
0.9879	-0.9879
0.894984	-0.894984
1.10558	-1.10558
1.35294	-1.35294
0.931998	-0.931998
1.09606	-1.09606
0.915108	-0.915108
0.935748	-0.935748
1.43001	-1.43001
1.13898	-1.13898
1.20789	-1.20789
1.3618	-1.3618
1.70018	-1.70018
0.938723	-0.938723
1.22601	-1.22601
0.564185	-0.564185
1.1421	-1.1421
1.01879	-1.01879
0.828471	-0.828471
0.586018	-0.586018
1.1854	-1.1854
1.2885	-1.2885
1.09773	-1.09773
0.809347	-0.809347
1.99853	-1.99853
0.892571	-0.892571
0.680237	-0.680237
0.454428	-0.454428
1.13869	-1.13869
1.61888	-1.61888
1.41074	-1.41074
0.97011	-0.97011
0.877737	-0.877737
1.50018	-1.50018
1.05732	-1.05732
0.755183	-0.755183
1.27548	-1.27548
0.636665	-0.636665
1.55902	-1.55902
1.98412	-1.98412
1.63134	-1.63134
0.4649	-0.4649
0.833109	-0.833109
1.27954	-1.27954
0.923385	-0.923385
0.782386	-0.782386
1.09192	-1.09192
0.808688	-0.808688
1.19293	-1.19293
1.84231	-1.84231
0.809419	-0.809419
1.24526	-1.24526
1.20217	-1.20217
1.19989	-1.19989
1.43289	-1.43289
1.41396	-1.41396
0.938129	-0.938129
1.40319	-1.40319
1.06495	-1.06495
0.918799	-0.918799
0.880961	-0.880961
1.17031	-1.17031
1.06363	-1.06363
1.26247	-1.26247
1.96157	-1.96157
0.764515	-0.764515
0.702273	-0.702273
0.978194	-0.978194
0.67166	-0.67166
1.02769	-1.02769
0.825235	-0.825235
0.800896	-0.800896
0.541775	-0.541775
0.58934	-0.58934
0.857921	-0.857921
1.15754	-1.15754
0.760177	-0.760177
0.500287	-0.500287
0.881496	-0.881496
0.735653	-0.735653
1.32416	-1.32416
1.38395	-1.38395
0.716806	-0.716806
0.672892	-0.672892
0.710088	-0.710088
0.466052	-0.466052
0.782741	-0.782741
0.900322	-0.900322
1.30078	-1.30078
1.82158	-1.82158
0.599617	-0.599617
0.556172	-0.556172
0.539769	-0.539769
1.96944	-1.96944
1.4228	-1.4228
1.58092	-1.58092
1.67724	-1.67724
0.816557	-0.816557
0.807984	-0.807984
1.1831	-1.1831
0.671391	-0.671391
0.813437	-0.813437
0.683474	-0.683474
1.22964	-1.22964
2.03462	-2.03462
1.65584	-1.65584
1.29133	-1.29133
1.52343	-1.52343
1.63786	-1.63786
1.41926	-1.41926
1.40879	-1.40879
1.28569	-1.28569
0.646637	-0.646637
0.772346	-0.772346
1.7531	-1.7531
1.34663	-1.34663
1.1983	-1.1983
0.859887	-0.859887
0.570701	-0.570701
1.00468	-1.00468
0.605195	-0.605195
0.934235	-0.934235
0.685673	-0.685673
0.774283	-0.774283
1.15325	-1.15325
1.26569	-1.26569
1.32827	-1.32827
1.85796	-1.85796
0.815462	-0.815462
1.0566	-1.0566
1.03856	-1.03856
1.25595	-1.25595
1.12388	-1.12388
1.25999	-1.25999
1.28154	-1.28154
1.87461	-1.87461
0.738376	-0.738376
0.755715	-0.755715
0.771019	-0.771019
1.28826	-1.28826
1.22506	-1.22506
0.721324	-0.721324
1.12459	-1.12459
0.568969	-0.568969
0.689583	-0.689583
1.76935	-1.76935
0.962906	-0.962906
1.00497	-1.00497
0.982458	-0.982458
0.739494	-0.739494
0.6417	-0.6417
0.60024	-0.60024
1.7024	-1.7024
0.884201	-0.884201
0.776623	-0.776623
1.31424	-1.31424
1.10925	-1.10925
0.996631	-0.996631
1.8261	-1.8261
1.626	-1.626
0.878063	-0.878063
0.599449	-0.599449
2.02856	-2.02856
1.08886	-1.08886
1.46966	-1.46966
0.929081	-0.929081
1.95597	-1.95597
1.77608	-1.77608
0.98266	-0.98266
1.01861	-1.01861
1.09458	-1.09458
0.877323	-0.877323
1.08554	-1.08554
1.34283	-1.34283
1.36778	-1.36778
1.36497	-1.36497
0.756636	-0.756636
1.45664	-1.45664
0.910756	-0.910756
0.493362	-0.493362
1.13938	-1.13938
0.854183	-0.854183
0.748586	-0.748586
1.49047	-1.49047
1.45528	-1.45528
1.29586	-1.29586
0.877423	-0.877423
0.970656	-0.970656
0.821572	-0.821572
0.612303	-0.612303
0.912607	-0.912607
0.942742	-0.942742
0.872905	-0.872905
1.99264	-1.99264
0.850294	-0.850294
1.76509	-1.76509
1.44107	-1.44107
2.00301	-2.00301
1.94502	-1.94502
0.782624	-0.782624
0.701139	-0.701139
1.07719	-1.07719
1.52188	-1.52188
1.69934	-1.69934
1.8264	-1.8264
1.09061	-1.09061
1.45473	-1.45473
1.66145	-1.66145
1.91862	-1.91862
0.866725	-0.866725
1.22635	-1.22635
0.546596	-0.546596
1.26566	-1.26566
0.897147	-0.897147
0.513778	-0.513778
0.942837	-0.942837
1.19703	-1.19703
0.655148	-0.655148
0.522268	-0.522268
0.748157	-0.748157
1.20042	-1.20042
0.772112	-0.772112
1.6185	-1.6185
1.15714	-1.15714
1.11077	-1.11077
1.16859	-1.16859
1.9476	-1.9476
0.866032	-0.866032
1.213	-1.213
1.36103	-1.36103
0.801373	-0.801373
1.06977	-1.06977
1.11662	-1.11662
1.10613	-1.10613
0.83887	-0.83887
1.14973	-1.14973
0.789009	-0.789009
0.707836	-0.707836
1.59923	-1.59923
0.702955	-0.702955
1.01544	-1.01544
1.25311	-1.25311
1.54592	-1.54592
1.27211	-1.27211
1.49094	-1.49094
1.1221	-1.1221
0.786064	-0.786064
1.45637	-1.45637
0.834607	-0.834607
1.47754	-1.47754
0.868615	-0.868615
0.733787	-0.733787
1.40345	-1.40345
1.97813	-1.97813
1.76219	-1.76219
1.43671	-1.43671
1.4624	-1.4624
0.962152	-0.962152
0.795496	-0.795496
0.683955	-0.683955
0.677556	-0.677556
0.896474	-0.896474
1.34543	-1.34543
0.909899	-0.909899
1.36338	-1.36338
0.632666	-0.632666
0.883471	-0.883471
1.87816	-1.87816
1.39965	-1.39965
1.80785	-1.80785
0.733276	-0.733276
1.2509	-1.2509
1.40052	-1.40052
0.885616	-0.885616
0.796806	-0.796806
1.12553	-1.12553
1.97835	-1.97835
1.00358	-1.00358
0.857847	-0.857847
0.560323	-0.560323
0.921995	-0.921995
1.62252	-1.62252
0.58283	-0.58283
0.736701	-0.736701
1.23585	-1.23585
1.28418	-1.28418
0.453153	-0.453153
0.938414	-0.938414
1.171	-1.171
1.03804	-1.03804
1.37392	-1.37392
1.74634	-1.74634
0.92984	-0.92984
1.11037	-1.11037
0.863827	-0.863827
1.54082	-1.54082
1.05292	-1.05292
0.634781	-0.634781
1.71986	-1.71986
2.00914	-2.00914
1.4018	-1.4018
0.818536	-0.818536
1.60465	-1.60465
0.572526	-0.572526
1.03575	-1.03575
1.54005	-1.54005
1.85561	-1.85561
1.13776	-1.13776
1.55852	-1.55852
0.595269	-0.595269
0.89755	-0.89755
1.06099	-1.06099
1.27934	-1.27934
1.30533	-1.30533
1.44829	-1.44829
1.69507	-1.69507
0.933881	-0.933881
0.731507	-0.731507
0.784424	-0.784424
0.547411	-0.547411
1.4304	-1.4304
0.555159	-0.555159
0.860016	-0.860016
0.648315	-0.648315
0.90587	-0.90587
1.0443	-1.0443
0.748498	-0.748498
1.16014	-1.16014
1.18706	-1.18706
0.938223	-0.938223
0.857957	-0.857957
1.10859	-1.10859
0.743995	-0.743995
1.2256	-1.2256
0.701512	-0.701512
0.963297	-0.963297
1.23794	-1.23794
1.36341	-1.36341
1.41155	-1.41155
0.918746	-0.918746
1.00349	-1.00349
0.905973	-0.905973
1.0077	-1.0077
1.44259	-1.44259
1.40484	-1.40484
0.921253	-0.921253
1.07632	-1.07632
0.876111	-0.876111
1.17198	-1.17198
0.733822	-0.733822
1.12805	-1.12805
1.09036	-1.09036
0.942345	-0.942345
1.04541	-1.04541
1.68039	-1.68039
0.911289	-0.911289
0.671196	-0.671196
0.819806	-0.819806
0.999832	-0.999832
0.825749	-0.825749
0.429292	-0.429292
1.38273	-1.38273
1.45887	-1.45887
1.28381	-1.28381
1.18877	-1.18877
1.33879	-1.33879
1.41251	-1.41251
0.722027	-0.722027
0.876647	-0.876647
1.18878	-1.18878
0.554007	-0.554007
1.67425	-1.67425
0.632011	-0.632011
0.845908	-0.845908
2.10585	-2.10585
0.914822	-0.914822
1.41311	-1.41311
0.965614	-0.965614
0.760099	-0.760099
1.19785	-1.19785
1.3919	-1.3919
0.917403	-0.917403
0.880364	-0.880364
1.356	-1.356
0.784152	-0.784152
2.12271	-2.12271
0.450079	-0.450079
0.942988	-0.942988
1.03477	-1.03477
0.702209	-0.702209
0.649126	-0.649126
1.04757	-1.04757
1.36438	-1.36438
0.981945	-0.981945
1.56145	-1.56145
1.2885	-1.2885
0.661033	-0.661033
1.53139	-1.53139
1.65579	-1.65579
1.8509	-1.8509
1.67111	-1.67111
1.15949	-1.15949
2.00041	-2.00041
1.04045	-1.04045
1.20034	-1.20034
1.07496	-1.07496
1.46041	-1.46041
1.03331	-1.03331
1.33017	-1.33017
1.10365	-1.10365
0.720142	-0.720142
1.06554	-1.06554
0.571601	-0.571601
1.28929	-1.28929
0.669564	-0.669564
1.01474	-1.01474
1.69957	-1.69957
1.14312	-1.14312
1.32747	-1.32747
0.913042	-0.913042
0.956038	-0.956038
1.06597	-1.06597
0.690428	-0.690428
1.80343	-1.80343
1.1876	-1.1876
0.704509	-0.704509
1.66308	-1.66308
0.984657	-0.984657
0.553111	-0.553111
1.20826	-1.20826
1.2741	-1.2741
0.870725	-0.870725
0.545318	-0.545318
1.3184	-1.3184
0.707075	-0.707075
1.46747	-1.46747
0.990471	-0.990471
1.09125	-1.09125
0.805926	-0.805926
0.905055	-0.905055
1.24767	-1.24767
1.15478	-1.15478
1.17236	-1.17236
0.706368	-0.706368
1.62499	-1.62499
1.70527	-1.70527
1.68208	-1.68208
1.50587	-1.50587
1.82421	-1.82421
2.42764	-2.42764
1.69818	-1.69818
1.5819	-1.5819
1.5453	-1.5453
1.56704	-1.56704
1.53651	-1.53651
